# Supplementary material for: 14-3-3 regulation of Ncd reveals a new mechanism for targeting proteins to the spindle in oocytes
Source: J Cell Biol. 2017 Oct 2;216(10):3029–39. doi: 10.1083/jcb.201704120 (PMC5626551; doi:10.1083/jcb.201704120)
Supplement: Table S1 (Excel) [file JCB_201704120_TableS1.xlsx]

## Sheet: MBP-14-3-3ε ovary extract
	MBP-14-3-3ε			MBP (control)
Protein Symbol	Peptides	Unique Peptides	Score	Peptides	Unique Peptides	Score	Accession No	Description
14-3-3epsilon	63	61	8779				C6TP70	MIP08648p OS=Drosophila melanogaster GN=14-3-3epsilon-RA PE=2 SV=1
14-3-3epsilon				35	32	1415	D3DMY5	AT09839p (Fragment) OS=Drosophila melanogaster GN=14-3-3epsilon-RD PE=2 SV=1
BicC	3	3	121				E2QCR4	Bicaudal C, isoform B OS=Drosophila melanogaster GN=BicC PE=4 SV=1
CG15100	3	3	47				A1ZBE9	CG15100 OS=Drosophila melanogaster GN=CG15100 PE=3 SV=1
Cg25C	2	2	32	12	12	621	B7FNQ3	RE33133p OS=Drosophila melanogaster GN=Cg25C-RC PE=2 SV=1
CG9485	3	3	60				E1JGQ5	CG9485, isoform D OS=Drosophila melanogaster GN=CG9485 PE=4 SV=1
CG9485	64	64	2699				C7LAB1	SD23689p (Fragment) OS=Drosophila melanogaster GN=CG9485-RB PE=2 SV=1
CG9485				78	1	3956	Q9W2H8	CG9485, isoform B OS=Drosophila melanogaster GN=CG9485 PE=4 SV=3
dec-1	8	8	255	13	13	601	M9NEA7	Defective chorion 1, isoform E OS=Drosophila melanogaster GN=dec-1 PE=4 SV=1
dec-1				4	4	122	D3PFE0	MIP16878p (Fragment) OS=Drosophila melanogaster GN=dec-1-RC PE=2 SV=1
EF2	2	2	83	11	11	285	P13060	Elongation factor 2 OS=Drosophila melanogaster GN=EF2 PE=1 SV=4
Glt	5	5	125	39	37	1425	M9NCS8	Glutactin, isoform D OS=Drosophila melanogaster GN=Glt PE=4 SV=1
GlyP	46	46	1820	45	45	1546	A4UZZ4	Phosphorylase OS=Drosophila melanogaster GN=GlyP PE=3 SV=1
His3.3A	2	2	56	5	5	82	E2QCP0	Histone H3 OS=Drosophila melanogaster GN=His3.3A PE=3 SV=2
His4	2	2	94	8	8	378	P84040	Histone H4 OS=Drosophila melanogaster GN=His4 PE=1 SV=2
Hsc70-4	4	4	96	5	5	187	C7LA75	LD25749p OS=Drosophila melanogaster GN=Hsc70-4-RA PE=2 SV=1
Hsp83	16	16	450	7	7	212	M9PBL3	Heat shock protein 83, isoform B OS=Drosophila melanogaster GN=Hsp83 PE=3 SV=1
Iswi	2	2	93				Q24368	Chromatin-remodeling complex ATPase chain Iswi OS=Drosophila melanogaster GN=Iswi PE=1 SV=1
Iswi				6	6	178	I1V4Y8	Imitation SWI OS=Drosophila melanogaster GN=ISWI PE=4 SV=1
LanB2	3	3	74	47	47	1950	X2JAW6	Laminin B2, isoform B OS=Drosophila melanogaster GN=LanB2 PE=4 SV=1
Mhc	34	34	946	143	0	6090	P05661-17	Isoform D of Myosin heavy chain, muscle OS=Drosophila melanogaster GN=Mhc
Mhc				3	3	6038	P05661-21	Isoform H of Myosin heavy chain, muscle OS=Drosophila melanogaster GN=Mhc
Mhc				3	3	6005	P05661-16	Isoform C of Myosin heavy chain, muscle OS=Drosophila melanogaster GN=Mhc
Mhc				2	2	36	E1JHJ4	Myosin heavy chain, isoform N OS=Drosophila melanogaster GN=Mhc PE=4 SV=1
ncd	5	5	174				B6UXD4	Non-claret disjunctional (Fragment) OS=Drosophila melanogaster GN=ncd PE=4 SV=1
par-1	5	1	119				A1ZBL5	Par-1, isoform B OS=Drosophila melanogaster GN=par-1 PE=4 SV=1
Prm	27	27	987	44	44	1863	A4V1N8	FI03688p OS=Drosophila melanogaster GN=Prm PE=2 SV=1
Rfabg	2	2	49	18	18	410	L0MPS3	Retinoid-and fatty acid-binding glycoprotein, isoform B OS=Drosophila melanogaster GN=Rfabg PE=4 SV=1
trol	6	6	210	9	9	358	A0A023GRW4	Terribly reduced optic lobes, isoform AZ OS=Drosophila melanogaster GN=trol PE=4 SV=1
trol				43	42	1371	Q8MPN3	Perlecan OS=Drosophila melanogaster GN=trol PE=2 SV=1
Ubi-p63E	3	0	88	3	3	112	Q24575	D.melanogaster ubiquitin (Fragment) OS=Drosophila melanogaster GN=Ubi-p63E PE=4 SV=1
vkg	6	6	169	28	7	1429	Q9VMV5	Viking, isoform A OS=Drosophila melanogaster GN=vkg PE=4 SV=1
Vml	2	2	63	2	2	124	A8JUV4	Vitelline membrane-like OS=Drosophila melanogaster GN=Vml PE=4 SV=1
14-3-3zeta				3	3	103	P29310	14-3-3 protein zeta OS=Drosophila melanogaster GN=14-3-3zeta PE=1 SV=1
Aats-glupro				2	2	29	P28668	Bifunctional glutamate/proline--tRNA ligase OS=Drosophila melanogaster GN=Aats-glupro PE=1 SV=2
Acf1				7	7	176	Q9NG24	Chromatin accessibility complex (CHRAC) OS=Drosophila melanogaster GN=Acf1 PE=2 SV=1
Act5C				11	2	326	X2JCP8	Actin 5C, isoform E OS=Drosophila melanogaster GN=Act5C PE=3 SV=1
Actn				9	9	337	F0JAG6	Alpha actinin, isoform F OS=Drosophila melanogaster GN=Actn PE=2 SV=1
alpha-Spec				11	11	265	M9PBI5	Alpha spectrin, isoform C OS=Drosophila melanogaster GN=alpha-Spec PE=4 SV=1
alphaTub84D				5	5	145	A4V2J2	Alpha-Tubulin at 84D, isoform B OS=Drosophila melanogaster GN=alphaTub84D PE=3 SV=1
beta-Spec				3	3	142	M9PF16	Beta spectrin, isoform B OS=Drosophila melanogaster GN=beta-Spec PE=4 SV=1
betaTub56D				5	5	201	E0R982	GH12877p OS=Drosophila melanogaster GN=betaTub56D-RA PE=2 SV=1
cg				2	2	39	A1Z9M3	Combgap, isoform B OS=Drosophila melanogaster GN=cg PE=4 SV=1
CG10077				3	3	108	Q7KU78	CG10077, isoform C OS=Drosophila melanogaster GN=CG10077 PE=3 SV=1
CG10236				10	10	221	B3DN78	SD07123p OS=Drosophila melanogaster GN=CG10236-RA PE=2 SV=1
CG15570				4	4	110	Q9W4M4	CG15570 OS=Drosophila melanogaster GN=CG15570 PE=4 SV=1
CG15721				2	2	48	Q9VYH8	CG15721 OS=Drosophila melanogaster GN=CG15721 PE=4 SV=2
CG17018				9	9	219	Q7KWG9	CG17018, isoform D OS=Drosophila melanogaster GN=CG17018-RD PE=2 SV=1
Chc				4	4	71	X2JC31	Clathrin heavy chain OS=Drosophila melanogaster GN=Chc PE=3 SV=1
cup				13	13	346	X2J9P9	Cup, isoform C OS=Drosophila melanogaster GN=cup PE=4 SV=1
Ef1alpha48D				7	7	228	C6TP87	Elongation factor 1-alpha OS=Drosophila melanogaster GN=Ef1alpha48D-RA PE=2 SV=1
eIF4G				3	3	33	A8DZ29	Eukaryotic translation initiation factor 4G, isoform B OS=Drosophila melanogaster GN=eIF4G PE=4 SV=1
His2A:CG33856				2	2	63	Q4AB57	Histone H2A OS=Drosophila melanogaster GN=His2A:CG33856 PE=3 SV=1
His2B				6	6	73	P02283	Histone H2B OS=Drosophila melanogaster GN=His2B PE=1 SV=2
if				4	4	106	P12080	Integrin alpha-PS2 OS=Drosophila melanogaster GN=if PE=1 SV=2
IleRS				3	3	145	Q8MSW0	Isoleucyl-tRNA synthetase, isoform A OS=Drosophila melanogaster GN=Aats-ile PE=2 SV=1
JIL-1				2	2	66	B7FNN3	LD17548p OS=Drosophila melanogaster GN=JIL-1-RB PE=2 SV=1
LanB1				37	37	1200	P11046	Laminin subunit beta-1 OS=Drosophila melanogaster GN=LanB1 PE=1 SV=4
Ndg				9	9	350	A1Z876	Nidogen/entactin, isoform B OS=Drosophila melanogaster GN=Ndg PE=4 SV=1
Nrg				6	6	190	C0PTX6	RT01988p (Fragment) OS=Drosophila melanogaster GN=Nrg-RC PE=2 SV=1
Ppn				24	24	718	Q868Z9	Papilin OS=Drosophila melanogaster GN=Ppn PE=1 SV=2
Ppn-RC				5	5	193	D0IQI7	GH25513p (Fragment) OS=Drosophila melanogaster GN=Ppn-RC PE=2 SV=1
Prx6005				2	2	56	H0RNE1	FI16742p1 (Fragment) OS=Drosophila melanogaster GN=Prx6005-RA PE=2 SV=1
rhea				23	23	750	M9PBW9	Rhea, isoform G OS=Drosophila melanogaster GN=rhea PE=4 SV=1
Rpl40				4	4	76	Q7JYK1	RE10554p OS=Drosophila melanogaster GN=RpL40 PE=2 SV=1
Rps3				2	2	54	G3M3A2	RpS3-PA OS=Drosophila melanogaster GN=RpS3 PE=3 SV=1
sle				8	8	228	Q8INM3	Protein slender lobes OS=Drosophila melanogaster GN=sle PE=1 SV=1
sls				4	4	137	Q9I7U4-3	Isoform B of Titin OS=Drosophila melanogaster GN=sls
Tig				25	25	486	X2JDD7	Tiggrin, isoform B OS=Drosophila melanogaster GN=Tig PE=4 SV=1
Top2				23	23	663	M9PDQ1	DNA topoisomerase 2 OS=Drosophila melanogaster GN=Top2 PE=3 SV=1
Vinc				4	4	144	X2JAB9	Vinculin, isoform B OS=Drosophila melanogaster GN=Vinc PE=4 SV=1
yl				6	6	129	P98163	Putative vitellogenin receptor OS=Drosophila melanogaster GN=yl PE=1 SV=2

## Sheet: GST-14-3-3ε ovary extract
	GST-14-3-3ε			GST (control)
Protein Symbol	Peptides	Unique Peptides	Score	Peptides	Unique Peptides	Score	Accession No	Description
14-3-3epsilon	27	27	1847				C6TP70	MIP08648p OS=Drosophila melanogaster GN=14-3-3epsilon-RA PE=2 SV=1
14-3-3epsilon				13	13	515	D3DMY5	AT09839p (Fragment) OS=Drosophila melanogaster GN=14-3-3epsilon-RD PE=2 SV=1
AATS	2	2	89	2	2	75	K7ZI11	Alanyl-tRNA synthetase-like protein (Fragment) OS=Drosophila melanogaster GN=AATS PE=4 SV=1
Aats-cys	2	2	26				Q7KN90	Cysteine--tRNA ligase, cytoplasmic OS=Drosophila melanogaster GN=Aats-cys PE=1 SV=1
Aats-glupro	2	2	38	2	2	69	P28668	Bifunctional glutamate/proline--tRNA ligase OS=Drosophila melanogaster GN=Aats-glupro PE=1 SV=2
Aats-thr	3	3	75	3	3	74	Q8IGC5	RH56418p OS=Drosophila melanogaster GN=Aats-thr PE=2 SV=1
AcsI	6	6	153				A1Z7H2	Lethal (2) 44DEa, isoform D OS=Drosophila melanogaster GN=Acsl PE=4 SV=1
alphaCOP	3	3	71				O77285	Coatomer subunit alpha OS=Drosophila melanogaster GN=alphaCOP PE=2 SV=1
alphaCOP				2	2	52	Q9W0B8	Coatomer subunit alpha OS=Drosophila melanogaster GN=alphaCOP PE=2 SV=1
AP-1-2beta	2	2	68	3	3	65	Q24253	Adaptor protein complex 1/2, beta subunit OS=Drosophila melanogaster GN=AP-1-2beta PE=2 SV=1
AP-2alpha	3	3	132	4	4	96	P91926	AP-2 complex subunit alpha OS=Drosophila melanogaster GN=AP-2alpha PE=1 SV=1
Atx2	3	3	73	2	2	27	Q8SWR8	Ataxin-2 homolog OS=Drosophila melanogaster GN=Atx2 PE=1 SV=1
aub	4	4	60				O76922	Protein aubergine OS=Drosophila melanogaster GN=aub PE=1 SV=1
Baldspot	5	5	75				Q9VV87	Elongation of very long chain fatty acids protein OS=Drosophila melanogaster GN=Baldspot PE=2 SV=2
baz	2	2	99				Q9VX75	Bazooka, isoform A OS=Drosophila melanogaster GN=baz PE=1 SV=1
bel	7	6	116	6	6	67	M9W6J0	FI21109p1 OS=Drosophila melanogaster GN=bel-RB PE=2 SV=1
bgm	3	3	59				B5RIV0	Bubblegum, isoform C OS=Drosophila melanogaster GN=bgm-RA PE=2 SV=1
BicC	8	8	139	3	3	49	E2QCR4	Bicaudal C, isoform B OS=Drosophila melanogaster GN=BicC PE=4 SV=1
bif	2	2	31				O16125	Bifocal OS=Drosophila melanogaster GN=bif PE=2 SV=2
bsf	5	5	77				Q95NR4	Bicoid mRNA stability factor OS=Drosophila melanogaster GN=bsf PE=2 SV=1
Cand1	3	3	46				M9PB90	Cullin-associated and neddylation-dissociated 1, isoform B OS=Drosophila melanogaster GN=Cand1 PE=4 SV=1
Ca-P60A	5	5	155	3	3	88	E8NHA8	Calcium-transporting ATPase OS=Drosophila melanogaster GN=Ca-P60A-RC PE=2 SV=1
Cdc16	2	2	43				Q9VCN6	Cdc16 OS=Drosophila melanogaster GN=Cdc16 PE=4 SV=1
cdi	2	2	51				Q9VE06	Center divider OS=Drosophila melanogaster GN=cdi PE=2 SV=1
ced-6	4	4	79				E2QC90	Ced-6, isoform B OS=Drosophila melanogaster GN=ced-6 PE=4 SV=1
CG10077	2	2	72				Q8MZI3	CG10077, isoform A OS=Drosophila melanogaster GN=CG10077 PE=2 SV=1
CG11870	4	4	118				Q7KSS0	CG11870, isoform D OS=Drosophila melanogaster GN=CG11870-RD PE=2 SV=1
CG11984	2	2	62				Q95RX5	CG11984, isoform D OS=Drosophila melanogaster GN=CG11984 PE=2 SV=1
CG12090	2	2	26				Q8IRG8	CG12090, isoform C OS=Drosophila melanogaster GN=CG12090 PE=4 SV=1
CG14411	3	3	52				Q2XY44	CG14411 (Fragment) OS=Drosophila melanogaster GN=CG14411 PE=4 SV=1
CG14712	11	11	225				Q9VGL0	CG14712 OS=Drosophila melanogaster GN=CG14712 PE=2 SV=3
CG15100	2	2	43				Q8MRS4	AT05114p OS=Drosophila melanogaster GN=CG15100 PE=2 SV=1
CG15100				7	7	102	A1ZBE9	CG15100 OS=Drosophila melanogaster GN=CG15100 PE=3 SV=1
CG1671	2	2	42				Q7JQT9	CG1671 OS=Drosophila melanogaster GN=CG1671 PE=2 SV=1
CG17018	3	3	41	2	2	37	Q9W5Y4	CG17018, isoform A OS=Drosophila melanogaster GN=CG17018-RC PE=2 SV=2
CG17514	2	2	25				Q7PLL6	CG17514, isoform A OS=Drosophila melanogaster GN=CG17514 PE=4 SV=2
CG2107	3	3	62	2	2	32	Q8MQY1	SD01848p (Fragment) OS=Drosophila melanogaster GN=CG2107 PE=2 SV=1
CG2918	2	2	46	3	3	48	O46067	CG2918, isoform A OS=Drosophila melanogaster GN=EG:25E8.1 PE=2 SV=1
CG2982	3	3	42				E2QD64	CG2982, isoform B OS=Drosophila melanogaster GN=CG2982 PE=4 SV=1
CG32165	2	2	59				Q9I7R5	CG32165, isoform A OS=Drosophila melanogaster GN=CG32165 PE=4 SV=2
CG32306	2	2	25				D0IQG5	MIP13274p OS=Drosophila melanogaster GN=CG32306-RD PE=2 SV=1
CG32473	7	7	193				D3PFE8	AT05101p (Fragment) OS=Drosophila melanogaster GN=CG32473-RB PE=2 SV=1
CG3356	2	2	55				Q9W196	CG3356 OS=Drosophila melanogaster GN=CG3356 PE=2 SV=1
CG43333	2	2	50				Q8IP52	CG43333 OS=Drosophila melanogaster GN=BG:DS01523.2 PE=2 SV=1
CG4586	2	2	36				Q9W3U0	Acyl-coenzyme A oxidase OS=Drosophila melanogaster GN=CG4586 PE=2 SV=1
CG5521	3	3	34				E1JIZ3	CG5521, isoform B OS=Drosophila melanogaster GN=CG5521 PE=4 SV=1
CG5726	8	8	186				Q7JRH5	CG5726 OS=Drosophila melanogaster GN=CG5726 PE=2 SV=1
CG6089	2	2	68				Q9VKM7	AT01533p OS=Drosophila melanogaster GN=CG6089 PE=2 SV=2
CG6236	2	2	37				Q95TI3	SD01790p OS=Drosophila melanogaster GN=CG6236 PE=2 SV=1
CG6631	2	2	28				Q058T6	IP16240p OS=Drosophila melanogaster GN=CG6631 PE=2 SV=1
CG6745	2	2	53				Q9VSK9	CG6745 OS=Drosophila melanogaster GN=CG6745 PE=2 SV=1
CG6904	3	3	41				D5SHR2	GH19589p OS=Drosophila melanogaster GN=CG6904-RA PE=2 SV=1
CG7337	4	4	57				M9PBP2	CG7337, isoform H OS=Drosophila melanogaster GN=CG7337 PE=4 SV=1
CG7414	2	2	41				M9MS45	CG7414, isoform C OS=Drosophila melanogaster GN=CG7414 PE=4 SV=1
CG7414				2	2	45	B7Z098	CG7414, isoform D OS=Drosophila melanogaster GN=CG7414 PE=4 SV=2
CG7461	2	2	36				A1ZBJ2	CG7461 OS=Drosophila melanogaster GN=CG7461 PE=3 SV=2
CG8064	2	2	41				Q9VE98	CG8064 OS=Drosophila melanogaster GN=CG8064 PE=2 SV=1
CG9247	2	2	26				G7H828	RE72821p1 OS=Drosophila melanogaster GN=CG9247-RA PE=2 SV=1
CG9281	3	3	26	4	4	50	Q9VXR5	CG9281, isoform B OS=Drosophila melanogaster GN=CG9281 PE=2 SV=1
CG9791	3	3	33				H1UUI2	FI17837p1 OS=Drosophila melanogaster GN=CG9791-RC PE=2 SV=1
CG9799	2	2	27				Q960D6	SD06427p OS=Drosophila melanogaster GN=CG9799 PE=2 SV=1
clu	6	6	67	4	4	85	A1ZAB5	Protein clueless OS=Drosophila melanogaster GN=clu PE=1 SV=1
CTPsyn	2	2	31				X2JCY2	CTP synthase OS=Drosophila melanogaster GN=CTPsyn PE=3 SV=1
Cul2	2	2	63				Q9V9R2	Cullin-2, isoform A OS=Drosophila melanogaster GN=Cul2 PE=2 SV=3
Cul3	3	3	98				Q8IP45	Cullin-3, isoform F OS=Drosophila melanogaster GN=Cul3 PE=2 SV=2
Cul4	2	2	42				Q5BI50	Cullin-4, isoform A OS=Drosophila melanogaster GN=Cul4 PE=2 SV=1
Dcr-2	9	9	150				Q95YG3	Double-strand-specific ribonuclease OS=Drosophila melanogaster GN=Dcr-2 PE=2 SV=1
dec-1	3	3	95				M9NEA7	Defective chorion 1, isoform E OS=Drosophila melanogaster GN=dec-1 PE=4 SV=1
DNApol-alpha180	3	3	30				P26019	DNA polymerase alpha catalytic subunit OS=Drosophila melanogaster GN=DNApol-alpha180 PE=1 SV=2
DNApol-delta	6	6	128	2	2	52	P54358	DNA polymerase delta catalytic subunit OS=Drosophila melanogaster GN=DNApol-delta PE=2 SV=2
Dp1	8	8	121	6	6	93	Q7KN75	Dodeca-satellite-binding protein 1, isoform A OS=Drosophila melanogaster GN=Dp1 PE=2 SV=1
Ef1alpha48D	2	1	60	3	3	52	C6TP87	Elongation factor 1-alpha OS=Drosophila melanogaster GN=Ef1alpha48D-RA PE=2 SV=1
EF2	3	3	47	9	9	208	P13060	Elongation factor 2 OS=Drosophila melanogaster GN=EF2 PE=1 SV=4
eIF3-S10	5	5	60	7	7	109	Q9VN25	Eukaryotic translation initiation factor 3 subunit A OS=Drosophila melanogaster GN=eIF3-S10 PE=1 SV=1
eIF3-S9	2	2	26				Q0E940	Eukaryotic translation initiation factor 3 subunit B OS=Drosophila melanogaster GN=eIF3-S9 PE=1 SV=1
eIF4G	13	13	180	7	7	107	O61380	Eukaryotic translation initiation factor 4G, isoform A OS=Drosophila melanogaster GN=eIF4G PE=2 SV=3
Elf	2	0	45				M9PD08	Ef1alpha-like factor, isoform C OS=Drosophila melanogaster GN=Elf PE=4 SV=1
elF-3p66	3	3	48				Q9VCK0	Eukaryotic translation initiation factor 3 subunit D-1 OS=Drosophila melanogaster GN=eIF-3p66 PE=1 SV=1
enc	5	5	57				A8JNJ9	Encore, isoform E OS=Drosophila melanogaster GN=enc PE=4 SV=1
ens	2	2	51				M9PBN6	Ensconsin, isoform J OS=Drosophila melanogaster GN=ens PE=4 SV=1
Etl1	3	3	38				Q9VL72	SWI/SNF-related matrix-associated actin-dependent regulator of chromatin subfamily A containing DEAD/H box 1 homolog OS=Drosophila melanogaster GN=Etl1 PE=1 SV=1
Fmr1	4	4	96				B3LF78	Fmr1, isoform F OS=Drosophila melanogaster GN=Fmr1 PE=2 SV=1
fs(1)Ya	4	4	66				P25028	Mitosis initiation protein fs(1)Ya OS=Drosophila melanogaster GN=fs(1)Ya PE=1 SV=4
Fs(2)Ket	4	4	56				M9NDC3	Female sterile (2) ketel, isoform B OS=Drosophila melanogaster GN=Fs(2)Ket PE=4 SV=1
Glg1	3	3	51				Q9VP27	Golgi complex-localized glycoprotein 1, isoform A OS=Drosophila melanogaster GN=Glg1 PE=2 SV=2
Gp93	3	3	144				Q9VAY2	Glycoprotein 93 OS=Drosophila melanogaster GN=Gp93 PE=2 SV=1
Grip84	3	3	40				E1JJQ4	Gamma-tubulin ring protein 84, isoform D OS=Drosophila melanogaster GN=Grip84 PE=4 SV=1
Gtp-bp	3	3	57				B5RIS4	FI05231p OS=Drosophila melanogaster GN=Gtp-bp-RA PE=2 SV=1
Hcf	5	5	44				Q9V4C8-5	Isoform F of Host cell factor OS=Drosophila melanogaster GN=Hcf
Hem	2	2	34				P55162	Membrane-associated protein Hem OS=Drosophila melanogaster GN=Hem PE=2 SV=1
Hexo2	2	2	36				Q9W3C4	Beta-hexosaminidase OS=Drosophila melanogaster GN=Hexo2 PE=2 SV=1
Hmu	2	2	93				Q9VB46	FI18644p1 OS=Drosophila melanogaster GN=Hmu PE=2 SV=1
Hsc70-3	9	9	156	8	8	190	F3YDH0	Heat shock 70-kDa protein cognate 3, isoform E OS=Drosophila melanogaster GN=Hsc70-3-RA PE=2 SV=1
Hsc70-4	14	13	407	18	15	321	C7LA75	LD25749p OS=Drosophila melanogaster GN=Hsc70-4-RA PE=2 SV=1
Hsc70-5	7	7	117	16	16	322	P29845	Heat shock 70 kDa protein cognate 5 OS=Drosophila melanogaster GN=Hsc70-5 PE=1 SV=2
Hsc70Cb	6	6	154	7	7	122	M9MSL3	Hsc70Cb, isoform G OS=Drosophila melanogaster GN=Hsc70Cb PE=3 SV=1
Hsp83	9	9	211	13	13	244	M9PBL3	Heat shock protein 83, isoform B OS=Drosophila melanogaster GN=Hsp83 PE=3 SV=1
Karybeta3	4	4	77	3	3	56	Q9VN44	FI07923p OS=Drosophila melanogaster GN=Karybeta3 PE=2 SV=1
Khc	3	3	47				P17210	Kinesin heavy chain OS=Drosophila melanogaster GN=Khc PE=1 SV=2
Klp10A	6	6	147	4	4	57	A4V4A1	Kinesin-like protein at 10A, isoform B OS=Drosophila melanogaster GN=Klp10A PE=4 SV=1
Klp3A	2	2	41				Q9XZ29	EG:BACR25B3.9 protein OS=Drosophila melanogaster GN=Klp3A PE=2 SV=1
l(1)G0007	2	2	50				Q9VY54	LD24737p OS=Drosophila melanogaster GN=l(1)G0007 PE=2 SV=2
l(1)G0222	2	2	44				Q9VX44	Lethal (1) G0222, isoform F OS=Drosophila melanogaster GN=l(1)G0222 PE=4 SV=2
l(2)35Df	3	3	56				Q9Y134	L.2.35Df OS=Drosophila melanogaster GN=l(2)35Df PE=2 SV=1
Lam	9	9	227	3	3	57	M9NE89	Lamin, isoform B OS=Drosophila melanogaster GN=Lam PE=4 SV=1
LamC	5	5	83				Q03427	Lamin-C OS=Drosophila melanogaster GN=LamC PE=1 SV=2
Liprin-beta	4	4	70				Q9VU88	AT31531p OS=Drosophila melanogaster GN=Liprin-beta PE=2 SV=1
lost	5	5	68				Q8IPM3	Growl, isoform B (Fragment) OS=Drosophila melanogaster GN=lost PE=4 SV=2
lost				4	4	41	Q8IGE9	RH35990p (Fragment) OS=Drosophila melanogaster GN=lost PE=2 SV=1
Mcm3	4	4	65				X2JAI4	Minichromosome maintenance 3, isoform B OS=Drosophila melanogaster GN=Mcm3 PE=3 SV=1
Mcm5	2	2	34				Q9VGW6	DNA replication licensing factor Mcm5 OS=Drosophila melanogaster GN=Mcm5 PE=1 SV=1
Mcm7	3	3	81				Q9XYU0	DNA replication licensing factor Mcm7 OS=Drosophila melanogaster GN=Mcm7 PE=1 SV=1
MED1	2	2	32				Q9VP05	Mediator of RNA polymerase II transcription subunit 1 OS=Drosophila melanogaster GN=MED1 PE=1 SV=2
Mhc	3	3	66				P05661-25	Isoform L of Myosin heavy chain, muscle OS=Drosophila melanogaster GN=Mhc
Mhc				2	2	54	P05661-17	Isoform D of Myosin heavy chain, muscle OS=Drosophila melanogaster GN=Mhc
mod	6	2	258	8	4	177	P13469	DNA-binding protein modulo OS=Drosophila melanogaster GN=mod PE=1 SV=2
Moe	4	4	50				C7LAH9	Moesin, isoform K OS=Drosophila melanogaster GN=Moe PE=2 SV=1
msi	2	2	64				Q8IMS8	FI20028p1 OS=Drosophila melanogaster GN=msi PE=2 SV=2
msk	3	3	42				Q7KIF8	Ran binding protein 7 OS=Drosophila melanogaster GN=msk PE=2 SV=1
msps	2	2	40	3	3	39	E1JIM4	Mini spindles, isoform B OS=Drosophila melanogaster GN=msps PE=4 SV=1
mtd	8	8	109				A4V2F2	L(3)82Fd, isoform U OS=Drosophila melanogaster GN=mtd PE=4 SV=1
Mtpalpha	6	6	150				Q9V397	BcDNA.GH12558 OS=Drosophila melanogaster GN=Mtpalpha PE=2 SV=1
Mtpalpha				7	7	107	Q8IPE8	Mitochondrial trifunctional protein alpha subunit, isoform B OS=Drosophila melanogaster GN=Mtpalpha PE=3 SV=1
NAT1	7	7	161				Q5KTT4	NAT1, isoform C (Fragment) OS=Drosophila melanogaster GN=NAT1 PE=2 SV=1
nocte	10	10	163				M9PE74	No circadian temperature entrainment, isoform D OS=Drosophila melanogaster GN=nocte PE=4 SV=1
Opa1	10	10	131				A1Z9N0	Optic atrophy 1-like, isoform A OS=Drosophila melanogaster GN=Opa1 PE=3 SV=1
pAbp	4	4	92	4	4	50	P21187	Polyadenylate-binding protein OS=Drosophila melanogaster GN=pAbp PE=1 SV=3
par-1	3	0	29				Q95U75	GH01890p OS=Drosophila melanogaster GN=par-1 PE=2 SV=1
PDZ-GEF	3	3	56				Q95V18	Guanine nucleotide exchange factor OS=Drosophila melanogaster GN=PDZ-GEF PE=2 SV=1
pit	2	2	52				Q9VD51	Probable ATP-dependent RNA helicase pitchoune OS=Drosophila melanogaster GN=pit PE=2 SV=2
piwi	7	7	68				X2J7U0	Piwi, isoform B OS=Drosophila melanogaster GN=piwi PE=4 SV=1
PyK	2	2	42	12	12	221	O62619	Pyruvate kinase OS=Drosophila melanogaster GN=PyK PE=2 SV=2
r	4	4	104	6	6	69	X2JFG0	Rudimentary, isoform C OS=Drosophila melanogaster GN=r PE=3 SV=1
raps	2	2	35				Q9VB22	LD33695p OS=Drosophila melanogaster GN=raps PE=1 SV=1
raptor	3	3	34				C3KKC3	MIP06744p OS=Drosophila melanogaster GN=raptor-RA PE=2 SV=1
Rbcn-3A	2	2	40				Q9W425	Rabconnectin-3A OS=Drosophila melanogaster GN=Rbcn-3A PE=4 SV=3
Rfabg	36	36	757	40	40	742	L0MPS3	Retinoid-and fatty acid-binding glycoprotein, isoform B OS=Drosophila melanogaster GN=Rfabg PE=4 SV=1
RnrL	2	2	78				P48591	Ribonucleoside-diphosphate reductase large subunit OS=Drosophila melanogaster GN=RnrL PE=1 SV=2
RpA-70	7	7	100	4	4	48	Q24492	Replication protein A 70 kDa DNA-binding subunit OS=Drosophila melanogaster GN=RpA-70 PE=1 SV=1
Rpn1	2	2	43				Q9VW54	26S proteasome regulatory complex subunit p97 OS=Drosophila melanogaster GN=Rpn1 PE=2 SV=2
Rpn2	2	2	28	3	3	82	Q9V3P6	26S proteasome non-ATPase regulatory subunit 1 OS=Drosophila melanogaster GN=Rpn2 PE=1 SV=1
sesB	2	2	43				D1Z385	SD21251p OS=Drosophila melanogaster GN=sesB-RD PE=2 SV=1
sesB	4	4	48	2	2	32	X2JB48	Stress-sensitive B, isoform E OS=Drosophila melanogaster GN=sesB PE=3 SV=1
SMC2	2	2	67				Q7KK96	Structural maintenance of chromosomes protein OS=Drosophila melanogaster GN=SMC2 PE=2 SV=1
Smc5	2	2	36				Q7YU66	RE65864p OS=Drosophila melanogaster GN=Smc5 PE=2 SV=1
spd-2	5	5	87				Q9VV79	BcDNA.LD24702 OS=Drosophila melanogaster GN=spd-2 PE=2 SV=2
spn-E	2	2	51				K7XHZ8	Spindle-E (Fragment) OS=Drosophila melanogaster PE=2 SV=1
ssh	2	2	44				E1JIW2	Slingshot, isoform C OS=Drosophila melanogaster GN=ssh PE=4 SV=1
swm	3	3	51				B1NLF3	Second mitotic wave missing OS=Drosophila melanogaster GN=swm PE=4 SV=1
T-cp1	2	2	25	6	6	125	A4V391	T-complex protein 1 subunit alpha OS=Drosophila melanogaster GN=T-cp1 PE=3 SV=1
TER94	5	5	127				D0IQG4	AT24528p (Fragment) OS=Drosophila melanogaster GN=TER94-RC PE=2 SV=1
TER94				3	1	66	Q7KN62	Transitional endoplasmic reticulum ATPase TER94 OS=Drosophila melanogaster GN=TER94 PE=1 SV=1
TER94				2	2	34	Q7KN62-2	Isoform D of Transitional endoplasmic reticulum ATPase TER94 OS=Drosophila melanogaster GN=TER94
toc	5	5	123				Q9VQM0	Toucan, isoform A OS=Drosophila melanogaster GN=toc PE=4 SV=2
Tor	2	2	55				H1ZYB5	Target for rapamycin OS=Drosophila melanogaster GN=Tor PE=4 SV=1
tral	2	2	58	5	5	145	M9PF14	Trailer hitch, isoform C OS=Drosophila melanogaster GN=tral PE=4 SV=1
tud	11	11	132	8	8	79	P25823	Maternal protein tudor OS=Drosophila melanogaster GN=tud PE=1 SV=2
Tudor-SN	2	2	31	6	6	121	Q9W0S7	LD20211p OS=Drosophila melanogaster GN=Tudor-SN PE=1 SV=1
tyf	3	3	75				Q95RH4	LD29423p OS=Drosophila melanogaster GN=tyf PE=2 SV=1
Upf1	5	5	48				X2JBC1	Upf1, isoform B OS=Drosophila melanogaster GN=Upf1 PE=4 SV=1
vas	3	3	49	2	2	51	M9PBB5	Vasa, isoform C OS=Drosophila melanogaster GN=vas PE=3 SV=1
vlc	2	2	58				A1Z6H3	Vulcan, isoform D OS=Drosophila melanogaster GN=vlc PE=4 SV=1
WASp	2	2	39				Q9VAT0	RE12101p OS=Drosophila melanogaster GN=WASp PE=1 SV=1
yl	4	4	67				P98163	Putative vitellogenin receptor OS=Drosophila melanogaster GN=yl PE=1 SV=2
β'COP	3	3	69				O62621	Coatomer subunit beta~ OS=Drosophila melanogaster GN=beta~Cop PE=2 SV=2
26-29-p				4	4	50	Q9V3U6	26-29kD-proteinase OS=Drosophila melanogaster GN=26-29-p PE=2 SV=1
Aats-asn				2	2	40	Q9V434	Asparaginyl-tRNA synthetase, isoform A OS=Drosophila melanogaster GN=Aats-asn PE=2 SV=1
Aats-gly				2	2	64	C9QP25	RE19272p OS=Drosophila melanogaster GN=Aats-gly-RB PE=2 SV=1
Aats-ile				2	2	30	Q8MSW0	Isoleucyl-tRNA synthetase, isoform A OS=Drosophila melanogaster GN=Aats-ile PE=2 SV=1
Aats-tyr				2	2	50	Q9VV60	LD21116p OS=Drosophila melanogaster GN=Aats-tyr PE=2 SV=1
ACC				3	3	117	A1Z784	CG11198, isoform A OS=Drosophila melanogaster GN=ACC PE=3 SV=1
alphaTub67C				4	4	63	P06606	Tubulin alpha-4 chain OS=Drosophila melanogaster GN=alphaTub67C PE=3 SV=1
alphaTub84D				2	0	40	A4V2J2	Alpha-Tubulin at 84D, isoform B OS=Drosophila melanogaster GN=alphaTub84D PE=3 SV=1
AP-1gamma				2	2	25	Q7KVR7	Adaptor protein complex 1, gamma subunit, isoform B OS=Drosophila melanogaster GN=AP-1gamma PE=2 SV=1
ATPCL				3	3	41	E2QCF1	ATP citrate lyase, isoform F OS=Drosophila melanogaster GN=ATPCL PE=4 SV=1
betaCop				4	4	102	P45437	Coatomer subunit beta OS=Drosophila melanogaster GN=betaCop PE=2 SV=2
blw				2	2	25	P35381	ATP synthase subunit alpha, mitochondrial OS=Drosophila melanogaster GN=blw PE=1 SV=2
Cct5				4	4	46	Q7KKI0	GM12270p OS=Drosophila melanogaster GN=Cct5 PE=2 SV=1
Cctgamma				6	6	101	A4V303	Cctgamma, isoform B OS=Drosophila melanogaster GN=Cctgamma PE=3 SV=1
CG10206				3	3	71	A0ANY9	CG10206 protein OS=Drosophila melanogaster GN=CG10206 PE=4 SV=1
CG10777				4	4	90	Q9W3M7	CG10777, isoform B OS=Drosophila melanogaster GN=CG10777 PE=2 SV=1
CG11107				2	2	33	Q7K3M5	CG11107 OS=Drosophila melanogaster GN=CG11107 PE=2 SV=1
CG12082				2	2	33	Q9VZU7	Ubiquitin carboxyl-terminal hydrolase OS=Drosophila melanogaster GN=CG12082 PE=2 SV=1
CG1371				2	2	42	A1Z843	CG1371 OS=Drosophila melanogaster GN=CG1371 PE=4 SV=1
CG13850				2	2	54	Q9VD14	CG13850 OS=Drosophila melanogaster GN=CG13850 PE=2 SV=3
CG1516				2	2	38	Q0E9E2	Pyruvate carboxylase OS=Drosophila melanogaster GN=CG1516 PE=3 SV=1
CG1582				3	3	42	Q9VZ55	CG1582, isoform A OS=Drosophila melanogaster GN=CG1582 PE=2 SV=2
CG17259				2	2	53	Q9VQL1	CG17259, isoform A OS=Drosophila melanogaster GN=CG17259 PE=2 SV=1
CG17514				4	4	54	Q7PLL6	CG17514, isoform A OS=Drosophila melanogaster GN=CG17514 PE=4 SV=2
CG18861				2	2	47	Q8SWQ9	RE37107p OS=Drosophila melanogaster GN=CG18861 PE=2 SV=1
CG2025				2	2	36	Q5U158	RE02581p OS=Drosophila melanogaster GN=CG2025 PE=2 SV=1
CG3229				3	3	42	Q8MRF8	SD07726p OS=Drosophila melanogaster GN=CG3229 PE=2 SV=1
CG32473				2	2	36	D3PFE8	AT05101p (Fragment) OS=Drosophila melanogaster GN=CG32473-RB PE=2 SV=1
CG3523				3	3	86	Q9VQL7	CG3523, isoform A OS=Drosophila melanogaster GN=CG3523 PE=4 SV=1
CG5525				5	5	180	Q9VK69	T-complex protein 1 subunit delta OS=Drosophila melanogaster GN=CG5525 PE=2 SV=1
CG5642				2	2	46	Q9VTU4	Eukaryotic translation initiation factor 3 subunit L OS=Drosophila melanogaster GN=CG5642 PE=2 SV=1
CG7033				6	6	135	Q9W392	CG7033 OS=Drosophila melanogaster GN=CG7033 PE=2 SV=2
CG8036				9	9	94	Q9VHN7	CG8036, isoform B OS=Drosophila melanogaster GN=CG8036 PE=2 SV=3
CG8258				4	4	87	Q7K3J0	CG8258 OS=Drosophila melanogaster GN=CG8258 PE=2 SV=1
CG8963				2	2	48	Q7K581	CG8963, isoform A OS=Drosophila melanogaster GN=CG8963 PE=2 SV=1
Chc				3	3	74	X2JC31	Clathrin heavy chain OS=Drosophila melanogaster GN=Chc PE=3 SV=1
Clbn				2	2	101	Q9VBX1	Nuclear export mediator factor NEMF homolog OS=Drosophila melanogaster GN=Clbn PE=1 SV=2
Dhc64C				6	6	62	M9PE73	Dynein heavy chain 64C, isoform E OS=Drosophila melanogaster GN=Dhc64C PE=4 SV=1
DppIII				2	2	52	Q9VHR8	Dipeptidyl peptidase 3 OS=Drosophila melanogaster GN=DppIII PE=2 SV=2
eIF3-S8				7	7	116	A1ZAX1	Eukaryotic translation initiation factor 3 subunit C OS=Drosophila melanogaster GN=eIF3-S8 PE=1 SV=1
ERp60				3	3	95	Q3YMU0	Protein disulfide-isomerase (Fragment) OS=Drosophila melanogaster GN=ERp60 PE=2 SV=1
Gdh				2	2	30	P54385	Glutamate dehydrogenase, mitochondrial OS=Drosophila melanogaster GN=Gdh PE=1 SV=2
Hsp60				6	3	104	C7LA94	FI05241p OS=Drosophila melanogaster PE=2 SV=1
lig				2	2	96	D0Z768	MIP15115p OS=Drosophila melanogaster GN=lig-RA PE=2 SV=1
me31B				3	3	28	P23128	Putative ATP-dependent RNA helicase me31b OS=Drosophila melanogaster GN=me31B PE=1 SV=3
Pen				5	5	131	P52295	Importin subunit alpha OS=Drosophila melanogaster GN=Pen PE=1 SV=2
Pgi				2	2	51	P52029	Glucose-6-phosphate isomerase OS=Drosophila melanogaster GN=Pgi PE=2 SV=2
pix				2	2	27	Q9VSS1	Pixie, isoform A OS=Drosophila melanogaster GN=pix PE=2 SV=1
poe				2	2	26	M9PB68	Purity of essence, isoform B OS=Drosophila melanogaster GN=poe PE=4 SV=1
polo				3	3	53	P52304	Serine/threonine-protein kinase polo OS=Drosophila melanogaster GN=polo PE=1 SV=2
Pxt				2	2	49	Q9VEG6	Chorion peroxidase OS=Drosophila melanogaster GN=Pxt PE=2 SV=3
Ranbp9				2	2	25	Q9VGP4	LP08082p OS=Drosophila melanogaster GN=Ranbp9 PE=2 SV=1
Rcc1				2	2	44	P25171	Regulator of chromosome condensation OS=Drosophila melanogaster GN=Rcc1 PE=1 SV=2
Rm62				2	2	51	E1JJ68	Rm62, isoform H OS=Drosophila melanogaster GN=Rm62 PE=3 SV=1
rngi				2	2	40	E4NKG1	Caprin, isoform B OS=Drosophila melanogaster GN=rngi PE=2 SV=1
Rpn3				2	2	37	M9PG62	Regulatory particle non-ATPase 3, isoform B OS=Drosophila melanogaster GN=Rpn3 PE=4 SV=1
Rpn5				3	3	55	Q9V3Z4	GH11341p OS=Drosophila melanogaster GN=Rpn5 PE=2 SV=1
Rpt2				2	2	41	P48601	26S protease regulatory subunit 4 OS=Drosophila melanogaster GN=Rpt2 PE=1 SV=2
rump				2	2	62	Q8MSI9	GH11495p OS=Drosophila melanogaster GN=rump PE=2 SV=1
SdhA				4	4	63	Q94523	Succinate dehydrogenase [ubiquinone] flavoprotein subunit, mitochondrial OS=Drosophila melanogaster GN=SdhA PE=2 SV=3
Srp68				2	2	56	Q9VSS2	Signal recognition particle subunit SRP68 OS=Drosophila melanogaster GN=Srp68 PE=2 SV=1
Su(var)3-9				6	6	49	Q53XD3	RE71279p OS=Drosophila melanogaster GN=Su(var)3-9 PE=2 SV=1
Tcp-1eta				7	7	135	Q9VHL2	LD47396p OS=Drosophila melanogaster GN=Tcp-1eta PE=2 SV=2
Tcp-1zeta				4	4	79	Q9VXQ5	GH13725p OS=Drosophila melanogaster GN=Tcp-1zeta PE=2 SV=1
Top2				4	4	70	Q6NR40	DNA topoisomerase 2 OS=Drosophila melanogaster GN=Top2 PE=2 SV=1
TppII				2	2	64	Q9V6K1-2	Isoform 2 of Tripeptidyl-peptidase 2 OS=Drosophila melanogaster GN=TppII
trol				3	3	79	Q8IRV7	Terribly reduced optic lobes, isoform AG OS=Drosophila melanogaster GN=trol PE=4 SV=3
Tsf1				2	2	31	A9UNH0	LP08340p (Fragment) OS=Drosophila melanogaster PE=2 SV=1
Uba1				7	7	94	Q8T0L3	GH24511p OS=Drosophila melanogaster GN=Uba1 PE=2 SV=1
Ugt				3	3	30	Q09332	UDP-glucose:glycoprotein glucosyltransferase OS=Drosophila melanogaster GN=Ugt PE=1 SV=2
und				2	2	25	Q9VL89	Methionine aminopeptidase 2 OS=Drosophila melanogaster GN=und PE=2 SV=1
Vha68-2				3	3	53	A4V0N4	MIP16230p OS=Drosophila melanogaster GN=Vha68-2 PE=2 SV=1

## Sheet: GST-14-3-3ε S2 cell extract
Table S1. Mass spectrometry data from 14-3-3epsilon pulldowns.
Mass spectrometry peptide hits from MBP or GST-14-3-3epsilon pulldown experiments from ovary or S2 cell extract, as indicated.
	GST-14-3-3ε			GST (control)
Protein symbol	Peptides	Unique Peptides	Score	Peptides	Unique Peptides	Score	Accession No	Description
14-3-3epsilon	125	118	18010				C6TP71	MIP08648p OS=Drosophila melanogaster GN=14-3-3epsilon-RA PE=2 SV=1
14-3-3epsilon				8	8	146	D3DMY5	AT09839p (Fragment) OS=Drosophila melanogaster GN=14-3-3epsilon-RD PE=2 SV=1
14-3-3zeta	19	8	953				P29311	14-3-3 protein zeta OS=Drosophila melanogaster GN=14-3-3zeta PE=1 SV=1
Aats-asn	4	4	86				Q9V435	Asparaginyl-tRNA synthetase, isoform A OS=Drosophila melanogaster GN=Aats-asn PE=2 SV=1
Aats-asn				1	1	28	Q9V434	Asparaginyl-tRNA synthetase, isoform A OS=Drosophila melanogaster GN=Aats-asn PE=2 SV=1
Aats-glupro	3	3	89	1	1	55	P28668	Bifunctional glutamate/proline--tRNA ligase OS=Drosophila melanogaster GN=Aats-glupro PE=1 SV=2
Aats-ile	2	2	64	1	1	45	Q8MSW0	Isoleucyl-tRNA synthetase, isoform A OS=Drosophila melanogaster GN=Aats-ile PE=2 SV=1
AGO2	3	3	80	2	2	74	E5KZ94	AGO2 (Fragment) OS=Drosophila melanogaster PE=4 SV=1
alpha-Est7	37	37	1704				Q9VIB6	Alpha-Esterase-7, isoform A OS=Drosophila melanogaster GN=alpha-Est7 PE=2 SV=1
alphaTub84D	36	27	1680				A4V2J3	Alpha-Tubulin at 84D, isoform B OS=Drosophila melanogaster GN=alphaTub84D PE=3 SV=1
alphaTub84D				10	10	369	A4V2J2	Alpha-Tubulin at 84D, isoform B OS=Drosophila melanogaster GN=alphaTub84D PE=3 SV=1
armi	2	2	67				K7WS89	Armitage (Fragment) OS=Drosophila melanogaster PE=2 SV=1
armi				1	1	29	K7WS88	Armitage (Fragment) OS=Drosophila melanogaster PE=2 SV=1
ATPsyn-gamma	7	7	264				O01667	ATP synthase subunit gamma, mitochondrial OS=Drosophila melanogaster GN=ATPsyn-gamma PE=2 SV=2
Atx2	3	3	160				Q8SWR8	Ataxin-2 homolog OS=Drosophila melanogaster GN=Atx2 PE=1 SV=1
B4	3	3	167				Q9VJX3	B4, isoform A OS=Drosophila melanogaster GN=B4 PE=2 SV=1
baz	15	15	508				Q9VX75	Bazooka, isoform A OS=Drosophila melanogaster GN=baz PE=1 SV=1
bel	18	18	475				M9W6J1	FI21109p1 OS=Drosophila melanogaster GN=bel-RB PE=2 SV=1
bel				4	3	174	M9W6J0	FI21109p1 OS=Drosophila melanogaster GN=bel-RB PE=2 SV=1
betaCop	2	2	39				P45437	Coatomer subunit beta OS=Drosophila melanogaster GN=betaCop PE=2 SV=2
betaTub56D	42	35	2615				Q24561	Tubulin beta-1 chain OS=Drosophila melanogaster GN=betaTub56D PE=1 SV=2
betaTub56D				15	15	787	Q24560	Tubulin beta-1 chain OS=Drosophila melanogaster GN=betaTub56D PE=1 SV=2
betaTub56D				12	12	505	E0R982	GH12877p OS=Drosophila melanogaster GN=betaTub56D-RA PE=2 SV=1
bif	5	5	113				Q8IR86	Bifocal, isoform B OS=Drosophila melanogaster GN=bif PE=2 SV=1
blanks	6	6	196				Q8MRY5	SD13619p OS=Drosophila melanogaster GN=blanks PE=2 SV=1
blanks				5	5	136	Q8MRY4	SD13619p OS=Drosophila melanogaster GN=blanks PE=2 SV=1
borr	9	9	370				Q9VLD6-3	Isoform B of Borealin OS=Drosophila melanogaster GN=borr
CaMKII	5	5	137				L0MLR5	Calcium/calmodulin-dependent protein kinase II, isoform L OS=Drosophila melanogaster GN=CaMKII PE=4 SV=1
CaMKII				1	1	70	L0MLP2	Calcium/calmodulin-dependent protein kinase II, isoform M OS=Drosophila melanogaster GN=CaMKII PE=4 SV=1
Cctgamma	2	2	55				A4V303	Cctgamma, isoform B OS=Drosophila melanogaster GN=Cctgamma PE=3 SV=1
Cdep	3	3	74				Q2M1E6	Cdep, isoform E OS=Drosophila melanogaster GN=Cdep PE=2 SV=1
CG10077	2	1	45				Q8MZI3	CG10077, isoform A OS=Drosophila melanogaster GN=CG10077 PE=2 SV=1
CG10188	11	11	364				M9PBE1	CG10188, isoform C OS=Drosophila melanogaster GN=CG10188 PE=4 SV=1
CG10264	2	2	122				Q4V445	IP09405p OS=Drosophila melanogaster GN=CG10264 PE=2 SV=1
CG1092	3	3	79				B9A0N7	RE36666p OS=Drosophila melanogaster GN=CG1092 PE=2 SV=1
CG11583	3	3	65				Q9VZE7	Ribosome biogenesis protein BRX1 homolog OS=Drosophila melanogaster GN=CG11583 PE=2 SV=2
CG11583				2	2	53	Q9VZE6	Ribosome biogenesis protein BRX1 homolog OS=Drosophila melanogaster GN=CG11583 PE=2 SV=2
CG11870	8	4	321				Q7KSS0	CG11870, isoform D OS=Drosophila melanogaster GN=CG11870-RD PE=2 SV=1
CG11870	3	3	309				D0IQG1	MIP13066p (Fragment) OS=Drosophila melanogaster GN=CG11870-RC PE=2 SV=1
CG11876	3	3	121				Q7K5K4	CG11876, isoform A OS=Drosophila melanogaster GN=CG11876 PE=2 SV=1
CG12090	5	5	196				M9PE64	CG12090, isoform D OS=Drosophila melanogaster GN=CG12090 PE=4 SV=1
CG12264	2	2	130				Q9VKD4	Probable cysteine desulfurase, mitochondrial OS=Drosophila melanogaster GN=CG12264 PE=2 SV=1
CG12264				3	3	253	Q9VKD3	Probable cysteine desulfurase, mitochondrial OS=Drosophila melanogaster GN=CG12264 PE=2 SV=1
CG12746	3	3	94				Q8IGV4	CG12746, isoform B OS=Drosophila melanogaster GN=CG12746 PE=2 SV=1
CG1291	4	4	95				Q9VZU9	CG1291 OS=Drosophila melanogaster GN=CG1291 PE=2 SV=1
CG13811	13	13	473				M9PFQ9	CG42674, isoform E OS=Drosophila melanogaster GN=CG13811 PE=4 SV=1
CG14215	9	9	328				X2JG50	CG14215, isoform B OS=Drosophila melanogaster GN=CG14215 PE=4 SV=1
CG1444	14	14	412				Q9W3N2	CG1444 OS=Drosophila melanogaster GN=CG1444 PE=2 SV=1
CG14712	29	29	1117				Q9VGL1	CG14712 OS=Drosophila melanogaster GN=CG14712 PE=2 SV=3
CG15099	2	2	31				A1ZBE8	Protein dopey-1 homolog OS=Drosophila melanogaster GN=CG15099 PE=1 SV=1
CG1597	2	2	30				A9UNC0	RE03215p OS=Drosophila melanogaster GN=CG1597 PE=2 SV=1
CG18490	9	9	352				M9PF53	CG42671, isoform I OS=Drosophila melanogaster GN=CG18490 PE=4 SV=1
CG18659	2	2	72				A1Z7Q5	CG18659, isoform A OS=Drosophila melanogaster GN=CG18659 PE=4 SV=1
CG18661	4	2	106				M9MRG2	CG18661, isoform B OS=Drosophila melanogaster GN=CG18661 PE=4 SV=1
CG2064	5	5	186				M9PHM7	CG2064 OS=Drosophila melanogaster GN=CG2064 PE=3 SV=1
CG2064	4	4	124				Q9VF09	CG2064 OS=Drosophila melanogaster GN=CG2064 PE=3 SV=1
CG2064	2	1	79				A1Z730	CG2064 OS=Drosophila melanogaster GN=CG2064 PE=3 SV=1
CG2107	14	14	373				Q8MQY2	SD01848p (Fragment) OS=Drosophila melanogaster GN=CG2107 PE=2 SV=1
CG2186	7	7	150				Q4QQB6	LD29862p (Fragment) OS=Drosophila melanogaster PE=2 SV=1
CG2918	2	2	130				O46067	CG2918, isoform A OS=Drosophila melanogaster GN=EG:25E8.1 PE=2 SV=1
CG30015	12	12	418				Q6AWS1	SD19814p OS=Drosophila melanogaster GN=CG30015 PE=2 SV=1
CG30122	3	0	170	2	2	109	A1ZBB4	CG30122, isoform B OS=Drosophila melanogaster GN=CG30122 PE=4 SV=1
CG3163	7	7	362				Q9W1C9	CG3163 OS=Drosophila melanogaster GN=CG3163 PE=2 SV=2
CG3356	2	2	59				Q9W196	CG3356 OS=Drosophila melanogaster GN=CG3356 PE=2 SV=1
CG3364	7	7	214				Q7K333	CG30159, isoform A OS=Drosophila melanogaster GN=CG3364 PE=2 SV=1
CG34133	13	13	314				Q8IMK1	CG34133, isoform C OS=Drosophila melanogaster GN=CG34133 PE=2 SV=3
CG3632	4	4	72				A0A023GPV6	CG3632, isoform J OS=Drosophila melanogaster GN=CG3632 PE=4 SV=1
CG42684	15	15	359				X2JFL7	CG42684, isoform I OS=Drosophila melanogaster GN=CG42684 PE=4 SV=1
CG4281	12	12	357				Q9W532	CG4281 OS=Drosophila melanogaster GN=EG:22E5.7 PE=2 SV=1
CG43658	15	15	492				E1JJN5	CG43658, isoform D OS=Drosophila melanogaster GN=CG43658 PE=4 SV=2
CG4538	2	2	85				Q8IN65	CG4538, isoform B OS=Drosophila melanogaster GN=CG4538 PE=4 SV=1
CG4538				2	2	72	Q8IN64	CG4538, isoform B OS=Drosophila melanogaster GN=CG4538 PE=4 SV=1
CG4729	7	7	276				D5AEK8	CG4729, isoform E OS=Drosophila melanogaster GN=CG4729 PE=2 SV=1
CG4729				2	2	65	D5AEK7	CG4729, isoform E OS=Drosophila melanogaster GN=CG4729 PE=2 SV=1
CG4747	4	4	191				X2JDP7	CG4747, isoform C OS=Drosophila melanogaster GN=CG4747 PE=4 SV=1
CG5004	3	3	59				M9MSQ1	CG5004, isoform B OS=Drosophila melanogaster GN=CG5004 PE=4 SV=1
CG5521	12	12	406				E1JIZ3	CG5521, isoform B OS=Drosophila melanogaster GN=CG5521 PE=4 SV=1
CG5522	12	12	255				Q0E950	CG5522, isoform A OS=Drosophila melanogaster GN=CG5522 PE=4 SV=1
CG5726	5	5	341				Q7JRH5	CG5726 OS=Drosophila melanogaster GN=CG5726 PE=2 SV=1
CG6089	6	6	223				Q9VKM8	AT01533p OS=Drosophila melanogaster GN=CG6089 PE=2 SV=2
CG6439	9	9	597				Q9VD59	CG6439, isoform A OS=Drosophila melanogaster GN=CG6439 PE=2 SV=1
CG6439				2	2	30	Q9VD58	CG6439, isoform A OS=Drosophila melanogaster GN=CG6439 PE=2 SV=1
CG6498	3	3	104				Q9VUQ9	CG6498, isoform A OS=Drosophila melanogaster GN=CG6498 PE=4 SV=1
CG6509	11	11	294				M9PD90	CG6509, isoform D OS=Drosophila melanogaster GN=CG6509 PE=4 SV=1
CG7337	18	0	627				M9PB01	CG7337, isoform G OS=Drosophila melanogaster GN=CG7337 PE=4 SV=1
CG7472	2	2	61				Q86NY5	LD33058p OS=Drosophila melanogaster GN=CG7472 PE=2 SV=1
CG7601	2	2	109				Q9Y141	Dehydrogenase/reductase SDR family protein 7-like OS=Drosophila melanogaster GN=CG7601 PE=2 SV=1
CG7878	3	3	64				Q7K4L9	CG7878 OS=Drosophila melanogaster GN=CG7878 PE=2 SV=1
CG9156	5	4	131				C0MKX4	Serine/threonine-protein phosphatase OS=Drosophila melanogaster GN=CG9156 PE=3 SV=2
CG9281	6	6	168				Q9VXR6	CG9281, isoform B OS=Drosophila melanogaster GN=CG9281 PE=2 SV=1
CG9795	2	2	75				Q59E01	CG9795, isoform D OS=Drosophila melanogaster GN=CG9795-RD PE=2 SV=1
chb	24	24	673				Q9NBD8	CLIP-associating protein OS=Drosophila melanogaster GN=chb PE=1 SV=1
Chc	4	4	157	2	2	64	X2JC31	Clathrin heavy chain OS=Drosophila melanogaster GN=Chc PE=3 SV=1
chico	5	5	132				H1ZYH1	Putative uncharacterized protein chico OS=Drosophila melanogaster GN=chico PE=4 SV=1
cora	8	8	220	1	1	30	Q9V8R9	Protein 4.1 homolog OS=Drosophila melanogaster GN=cora PE=1 SV=1
Cp1	6	6	254				C6SV45	RE21773p (Fragment) OS=Drosophila melanogaster GN=Cp1-RC PE=2 SV=1
Dcp2	2	2	91				Q9VUU4	Decapping protein 2, isoform A OS=Drosophila melanogaster GN=Dcp2 PE=4 SV=4
dia	12	12	401				D2NUK4	MIP15714p OS=Drosophila melanogaster GN=dia-RA PE=2 SV=1
Dmtn	2	2	153				E1JJ71	CG1021, isoform H OS=Drosophila melanogaster GN=Dmtn PE=4 SV=1
dos	2	2	93				L7RZC6	LD26592p1 OS=Drosophila melanogaster GN=dos-RA PE=2 SV=1
Dp1	4	4	43	2	2	53	Q7KN75	Dodeca-satellite-binding protein 1, isoform A OS=Drosophila melanogaster GN=Dp1 PE=2 SV=1
dream	4	4	158				Q7KHK10	DREAM OS=Drosophila melanogaster GN=dream PE=2 SV=1
ec	4	4	137				Q1W9Q0	Echinus splice form 1 OS=Drosophila melanogaster GN=ec PE=2 SV=1
Ect4	18	18	612				A8JNN1	Ectoderm-expressed 4, isoform D OS=Drosophila melanogaster GN=Ect4 PE=4 SV=1
Ef1alpha48D	54	54	2090				C6TP88	Elongation factor 1-alpha OS=Drosophila melanogaster GN=Ef1alpha48D-RA PE=2 SV=1
Ef1alpha48D				26	26	953	C6TP87	Elongation factor 1-alpha OS=Drosophila melanogaster GN=Ef1alpha48D-RA PE=2 SV=1
Ef1gamma	8	8	241				Q9NJH1	Elongation factor 1-gamma OS=Drosophila melanogaster GN=Ef1gamma PE=2 SV=2
Efa6	3	3	47				E1JIT7	CG31158, isoform E OS=Drosophila melanogaster GN=Efa6 PE=4 SV=1
EfTuM	2	2	33	3	3	78	A1Z9E3	Elongation factor Tu OS=Drosophila melanogaster GN=EfTuM PE=3 SV=1
eIF3-S10	2	2	32	2	2	53	Q9VN25	Eukaryotic translation initiation factor 3 subunit A OS=Drosophila melanogaster GN=eIF3-S10 PE=1 SV=1
eIF3-S9	6	6	125				Q0E941	Eukaryotic translation initiation factor 3 subunit B OS=Drosophila melanogaster GN=eIF3-S9 PE=1 SV=1
eIF3-S9				1	1	41	Q0E940	Eukaryotic translation initiation factor 3 subunit B OS=Drosophila melanogaster GN=eIF3-S9 PE=1 SV=1
eIF4G	34	34	1538	1	1	105	A8DZ29	Eukaryotic translation initiation factor 4G, isoform B OS=Drosophila melanogaster GN=eIF4G PE=4 SV=1
Eip63E	4	4	44				M9PE01	Ecdysone-induced protein 63E, isoform N OS=Drosophila melanogaster GN=Eip63E PE=4 SV=1
ena	7	7	172				Q8T4F8	Protein enabled OS=Drosophila melanogaster GN=ena PE=1 SV=4
ens	21	1	855				Q8IRC0	Ensconsin, isoform E OS=Drosophila melanogaster GN=ens PE=2 SV=2
fax	3	3	129	2	2	91	Q59E30	Failed axon connections, isoform C OS=Drosophila melanogaster GN=fax PE=4 SV=1
fax				1	1	36	Q59E29	Failed axon connections, isoform D OS=Drosophila melanogaster GN=fax PE=4 SV=1
fd68A	5	5	221				A0JL24	Fork head transcription factor short isoform OS=Drosophila melanogaster GN=fd68A PE=2 SV=1
Fmr1	5	5	168				B3LF78	Fmr1, isoform F OS=Drosophila melanogaster GN=Fmr1 PE=2 SV=1
Fs(2)Ket	4	4	206				M9NDC3	Female sterile (2) ketel, isoform B OS=Drosophila melanogaster GN=Fs(2)Ket PE=4 SV=1
Gapdh1	2	2	82				P07486	Glyceraldehyde-3-phosphate dehydrogenase 1 OS=Drosophila melanogaster GN=Gapdh1 PE=2 SV=2
Gapdh2	5	5	238				M9PJN9	Glyceraldehyde 3 phosphate dehydrogenase 2, isoform C OS=Drosophila melanogaster GN=Gapdh2 PE=3 SV=1
GckIII	2	2	65				Q8IGS2	RE38276p OS=Drosophila melanogaster GN=GckIII PE=2 SV=1
Gfat2	5	5	123				Q9VAW4	GH12731p OS=Drosophila melanogaster GN=Gfat2 PE=2 SV=1
Gie	2	2	87				Q9VHV6	ADP-ribosylation factor-like protein 8 OS=Drosophila melanogaster GN=Gie PE=1 SV=1
gig	15	15	355				Q7K0T0	LD36178p (Fragment) OS=Drosophila melanogaster GN=gig PE=2 SV=1
GstD1	53	51	2152				P20433	Glutathione S-transferase 1-1 OS=Drosophila melanogaster GN=GstD1 PE=1 SV=1
GstD1				41	39	1652	P20432	Glutathione S-transferase 1-1 OS=Drosophila melanogaster GN=GstD1 PE=1 SV=1
GstD9	9	8	338				E4NKK8	AT21115p (Fragment) OS=Drosophila melanogaster GN=GstD9-RA PE=2 SV=1
HDAC4	18	2	605				Q8I9J6	Histone deacetylase dHDAC4 isoform b OS=Drosophila melanogaster GN=HDAC4 PE=1 SV=1
HDC13853	3	3	188				Q6IK12	HDC13853 OS=Drosophila melanogaster GN=HDC13853 PE=4 SV=1
HDC13853				3	3	288	Q6IK11	HDC13853 OS=Drosophila melanogaster GN=HDC13853 PE=4 SV=1
HLH106	2	2	75				Q9VW37	Helix loop helix protein 106, isoform A OS=Drosophila melanogaster GN=HLH106 PE=2 SV=1
Hmu	4	4	71				Q8MT56	RE16762p OS=Drosophila melanogaster GN=Hmu PE=2 SV=1
hpo	2	2	115				Q8T0S7	Serine/threonine-protein kinase hippo OS=Drosophila melanogaster GN=hpo PE=1 SV=1
Hsc70-3	30	30	1369				F3YDH1	Heat shock 70-kDa protein cognate 3, isoform E OS=Drosophila melanogaster GN=Hsc70-3-RA PE=2 SV=1
Hsc70-3				8	8	485	F3YDH0	Heat shock 70-kDa protein cognate 3, isoform E OS=Drosophila melanogaster GN=Hsc70-3-RA PE=2 SV=1
Hsc70-5	21	21	763				P29846	Heat shock 70 kDa protein cognate 5 OS=Drosophila melanogaster GN=Hsc70-5 PE=1 SV=2
Hsc70-5				11	11	323	P29845	Heat shock 70 kDa protein cognate 5 OS=Drosophila melanogaster GN=Hsc70-5 PE=1 SV=2
hts	45	45	1269				Q02645-2	Isoform B of Protein hu-li tai shao OS=Drosophila melanogaster GN=hts
Incenp	9	9	267				Q8IGP8	RE52507p (Fragment) OS=Drosophila melanogaster GN=Incenp PE=2 SV=1
IntS11	9	9	216				Q9VAH10	CG1972 OS=Drosophila melanogaster GN=IntS11 PE=2 SV=1
jagn	2	2	174				E2QD01	Jagunal, isoform B OS=Drosophila melanogaster GN=jagn PE=4 SV=1
KdelR	3	3	349				O76768	ER lumen protein-retaining receptor OS=Drosophila melanogaster GN=KdelR PE=2 SV=1
Khc-73	10	10	376				A1ZA18	Kinesin-73, isoform A OS=Drosophila melanogaster GN=Khc-73 PE=4 SV=1
Kr-h2	9	9	347				X2J4W9	Kruppel homolog 2, isoform C OS=Drosophila melanogaster GN=Kr-h2 PE=4 SV=1
l(1)G0156	13	13	416				Q9VWH5	Probable isocitrate dehydrogenase [NAD] subunit alpha, mitochondrial OS=Drosophila melanogaster GN=l(1)G0156 PE=2 SV=1
l(1)G0156				1	1	53	Q9VWH4	Probable isocitrate dehydrogenase [NAD] subunit alpha, mitochondrial OS=Drosophila melanogaster GN=l(1)G0156 PE=2 SV=1
l(1)G0196	2	2	108				X2JCY0	Lethal (1) G0196, isoform O OS=Drosophila melanogaster GN=l(1)G0196 PE=4 SV=1
l(1)G0222	2	2	59				X2JCC5	Lethal (1) G0222, isoform G OS=Drosophila melanogaster GN=l(1)G0222 PE=4 SV=1
l(2)dtl	2	2	35				Q24371	Protein lethal(2)denticleless OS=Drosophila melanogaster GN=l(2)dtl PE=1 SV=2
lark	6	6	210				Q94902	RNA-binding protein lark OS=Drosophila melanogaster GN=lark PE=1 SV=1
lark				1	1	28	Q94901	RNA-binding protein lark OS=Drosophila melanogaster GN=lark PE=1 SV=1
larp	19	16	791				Q9VAW6	La-related protein 1 OS=Drosophila melanogaster GN=larp PE=1 SV=5
lic	2	2	66				Q9U984	MAPKK OS=Drosophila melanogaster GN=lic PE=2 SV=1
LIMK1	2	2	44				E1JJM7	LIM-kinase1, isoform E OS=Drosophila melanogaster GN=LIMK1 PE=4 SV=1
Liprin-beta	37	37	1114				Q9VU89	AT31531p OS=Drosophila melanogaster GN=Liprin-beta PE=2 SV=1
loco	15	15	371				Q9VCX1	Regulator of G-protein signaling loco OS=Drosophila melanogaster GN=loco PE=1 SV=2
lost	20	20	794				Q8IGE10	RH35990p (Fragment) OS=Drosophila melanogaster GN=lost PE=2 SV=1
lost				2	2	52	Q8IGE9	RH35990p (Fragment) OS=Drosophila melanogaster GN=lost PE=2 SV=1
Lpin	13	13	367				A8DY69	CG8709, isoform B OS=Drosophila melanogaster GN=Lpin PE=2 SV=1
Map205	19	19	775	7	7	311	Q8IMF6	Microtubule-associated protein 205, isoform B OS=Drosophila melanogaster GN=Map205 PE=4 SV=1
Mcm7	7	7	175				Q9XYU1	DNA replication licensing factor Mcm7 OS=Drosophila melanogaster GN=Mcm7 PE=1 SV=1
mdy	8	8	266				Q7KT53	O-acyltransferase OS=Drosophila melanogaster GN=mdy PE=3 SV=1
me31B	6	6	246	2	2	62	P23128	Putative ATP-dependent RNA helicase me31b OS=Drosophila melanogaster GN=me31B PE=1 SV=3
Mink	10	10	350				Q8IMU9	CG11120, isoform B OS=Drosophila melanogaster GN=Mink PE=4 SV=2
mio	10	10	353				Q9VQ89	WD repeat-containing protein mio OS=Drosophila melanogaster GN=mio PE=2 SV=2
Mio	3	3	57				C7LAC9	RE22394p OS=Drosophila melanogaster GN=Mio-RE PE=2 SV=1
msn	30	30	940				Q9W002	Misshapen, isoform A OS=Drosophila melanogaster GN=msn PE=4 SV=3
mtd	5	5	125	1	1	27	Q8IPN8	L(3)82Fd, isoform F OS=Drosophila melanogaster GN=mtd PE=2 SV=1
Mtpalpha	4	4	156				Q8IPE9	Mitochondrial trifunctional protein alpha subunit, isoform B OS=Drosophila melanogaster GN=Mtpalpha PE=3 SV=1
Myo31DF	7	7	304				M9MRS7	Myosin 31DF, isoform C OS=Drosophila melanogaster GN=Myo31DF PE=4 SV=1
Myt1	4	4	197				Q9NI63	Membrane-associated tyrosine- and threonine-specific cdc2-inhibitory kinase OS=Drosophila melanogaster GN=Myt1 PE=1 SV=2
Nap1	15	13	360				Q9W1G8	LD21576p OS=Drosophila melanogaster GN=Nap1 PE=2 SV=1
Nap1				10	8	207	Q9W1G7	LD21576p OS=Drosophila melanogaster GN=Nap1 PE=2 SV=1
NAT1	20	20	884				Q5KTT4	NAT1, isoform C (Fragment) OS=Drosophila melanogaster GN=NAT1 PE=2 SV=1
ncd	55	27	2567				P20481	Protein claret segregational OS=Drosophila melanogaster GN=ncd PE=1 SV=1
ncd				1	1	62	Q5UHE2	Kinesin-like motor protein (Fragment) OS=Drosophila melanogaster GN=ncd PE=4 SV=1
nesd	19	19	608				Q9VIP0	Nessun dorma, isoform A OS=Drosophila melanogaster GN=nesd PE=4 SV=1
nito	4	4	53				Q7KMJ6	BcDNA.GH11110 OS=Drosophila melanogaster GN=nito PE=2 SV=1
nocte	6	6	178				M9PE74	No circadian temperature entrainment, isoform D OS=Drosophila melanogaster GN=nocte PE=4 SV=1
Nop17l	3	3	54				Q0E9G3	Protein kintoun OS=Drosophila melanogaster GN=Nop17l PE=1 SV=1
Nup153	8	8	371				A8JV18	Nucleoporin 153kD, isoform D OS=Drosophila melanogaster GN=Nup153 PE=4 SV=1
Nup153	6	6	184				A1YKA2	Nup153 (Fragment) OS=Drosophila melanogaster GN=Nup153 PE=4 SV=1
Nup44A	9	9	438				Q7K2X9	Nup44A, isoform A OS=Drosophila melanogaster GN=Nup44A PE=2 SV=1
Nup50	6	6	263				Q7K0D9	CG2158 OS=Drosophila melanogaster GN=Nup50 PE=2 SV=1
par-1	35	0	1509				A1ZBL9	Par-1, isoform G OS=Drosophila melanogaster GN=par-1 PE=4 SV=1
par-1	2	2	1403				Q9V8V8	PAR-1 OS=Drosophila melanogaster GN=par-1 PE=2 SV=2
pav	24	24	1356				Q9VZF5	FI03252p OS=Drosophila melanogaster GN=pav PE=2 SV=1
pbl	4	1	76				Q58CL4	SD01796p OS=Drosophila melanogaster GN=pbl PE=2 SV=1
Pdcd4	27	20	1152				Q9VY92	LD21074p OS=Drosophila melanogaster GN=Pdcd4 PE=2 SV=2
PDZ-GEF	5	5	145				B7Z025	Dizzy isoform BII OS=Drosophila melanogaster GN=PDZ-GEF PE=2 SV=1
Pen	2	2	45				P52295	Importin subunit alpha OS=Drosophila melanogaster GN=Pen PE=1 SV=2
Pez	15	15	578				Q9V3V3	Pez, isoform A OS=Drosophila melanogaster GN=Pez PE=2 SV=1
phl	15	15	395				P11347	Raf homolog serine/threonine-protein kinase phl OS=Drosophila melanogaster GN=phl PE=1 SV=6
pigs	13	13	478				Q9W3Y4	Pickled eggs, isoform A OS=Drosophila melanogaster GN=pigs PE=2 SV=2
polo	2	2	105				P52305	Serine/threonine-protein kinase polo OS=Drosophila melanogaster GN=polo PE=1 SV=2
POSH	4	4	81				Q7K4D1	LD45365p OS=Drosophila melanogaster GN=POSH PE=2 SV=1
PR2	4	4	99				Q9I7F7	Tyrosine-protein kinase PR2 OS=Drosophila melanogaster GN=PR2 PE=1 SV=3
Prosap	17	17	739				A1Z9K8	LD13733p OS=Drosophila melanogaster GN=Prosap PE=2 SV=2
pyd	2	0	70				A8JQV8	Polychaetoid, isoform H OS=Drosophila melanogaster GN=pyd PE=4 SV=1
PyK	33	33	1553				O62620	Pyruvate kinase OS=Drosophila melanogaster GN=PyK PE=2 SV=2
PyK				13	13	714	O62619	Pyruvate kinase OS=Drosophila melanogaster GN=PyK PE=2 SV=2
PyK				2	2	61	O62619-2	Isoform B of Pyruvate kinase OS=Drosophila melanogaster GN=PyK
Q9U4G6	12	12	336				Q9U4G6	BcDNA.GH09358 OS=Drosophila melanogaster GN=BcDNA.GH09358 PE=2 SV=1
Rab21	3	3	84				C0H6Z8	GH27649p (Fragment) OS=Drosophila melanogaster GN=Rab21-RC PE=2 SV=1
Rab21				2	2	58	C0H6Z7	GH27649p (Fragment) OS=Drosophila melanogaster GN=Rab21-RC PE=2 SV=1
Rac1	5	5	88				M9PBH8	Rac1, isoform B OS=Drosophila melanogaster GN=Rac1 PE=3 SV=1
Rala	13	13	330				P48556	Ras-related protein Ral-a OS=Drosophila melanogaster GN=Rala PE=2 SV=2
Rala				1	1	29	Q962I2	RAL2 OS=Drosophila melanogaster GN=Rala PE=2 SV=1
raps	4	4	169				Q9VB22	LD33695p OS=Drosophila melanogaster GN=raps PE=1 SV=1
Rbcn-3A	7	7	190				Q9W425	Rabconnectin-3A OS=Drosophila melanogaster GN=Rbcn-3A PE=4 SV=3
Rbcn-3B	2	2	106				Q2XXU2	CG17766 (Fragment) OS=Drosophila melanogaster GN=Rbcn-3B PE=4 SV=1
Rho1	2	2	120				A4UZI7	Rho1, isoform C OS=Drosophila melanogaster GN=Rho1 PE=3 SV=1
RhoGAP16F	3	3	114				X2JCF4	Rho GTPase activating protein at 16F, isoform E OS=Drosophila melanogaster GN=RhoGAP16F PE=4 SV=1
RhoGAP18B	4	4	89				Q00IM9	RhoGAP18B-PC OS=Drosophila melanogaster GN=RhoGAP18B PE=2 SV=1
RhoGAP19D	2	0	77				Q95TR0	LD29482p OS=Drosophila melanogaster GN=RhoGAP19D PE=2 SV=1
RhoGAP54D	4	4	79				A1ZAW3	FI17823p1 OS=Drosophila melanogaster GN=RhoGAP54D PE=2 SV=1
RhoGEF2	2	2	40				A1ZAN6	RhoGEF2, isoform D OS=Drosophila melanogaster GN=RhoGEF2 PE=4 SV=1
RhoGEF3	3	3	79				M9PBG8	Rho guanine nucleotide exchange factor 3, isoform M OS=Drosophila melanogaster GN=RhoGEF3 PE=4 SV=1
Rip11	16	16	705				X2JL40	Rab11 interacting protein, isoform D OS=Drosophila melanogaster GN=Rip11 PE=4 SV=1
Rip11	17	17	584				X2JEA8	Rab11 interacting protein, isoform C OS=Drosophila melanogaster GN=Rip11 PE=4 SV=1
Roe1	7	7	280				B6IDM8	GrpE protein homolog OS=Drosophila melanogaster GN=Roe1-RA PE=2 SV=1
RpL11	3	3	158				P46223	60S ribosomal protein L11 OS=Drosophila melanogaster GN=RpL11 PE=1 SV=2
RpL11				2	2	79	P46222	60S ribosomal protein L11 OS=Drosophila melanogaster GN=RpL11 PE=1 SV=2
RpL12	6	6	277				Q4V5X10	IP07888p OS=Drosophila melanogaster GN=RpL12 PE=2 SV=1
RpL17	3	3	179				X2JIQ6	Ribosomal protein L17, isoform E OS=Drosophila melanogaster GN=RpL17 PE=3 SV=1
RpL24	6	6	334				X2JE07	Ribosomal protein L24, isoform B OS=Drosophila melanogaster GN=RpL24 PE=4 SV=1
RpL30	2	2	104				B5RIJ10	FI02875p (Fragment) OS=Drosophila melanogaster PE=2 SV=1
RpL30				1	1	70	B5RIJ9	FI02875p (Fragment) OS=Drosophila melanogaster PE=2 SV=1
RpL4	11	11	419				P09181	60S ribosomal protein L4 OS=Drosophila melanogaster GN=RpL4 PE=1 SV=2
RpLP1	3	3	130				M9PBK6	Ribosomal protein LP1, isoform B OS=Drosophila melanogaster GN=RpLP1 PE=3 SV=1
Rpn1	2	2	44				Q9VW54	26S proteasome regulatory complex subunit p97 OS=Drosophila melanogaster GN=Rpn1 PE=2 SV=2
RpS16	5	5	149				Q9W238	40S ribosomal protein S16 OS=Drosophila melanogaster GN=RpS16 PE=1 SV=1
RpS16				3	3	102	Q9W237	40S ribosomal protein S16 OS=Drosophila melanogaster GN=RpS16 PE=1 SV=1
RpS18	5	5	135				B6IDT1	FI09342p (Fragment) OS=Drosophila melanogaster GN=RpS18-RB PE=2 SV=1
RpS3	10	10	164				G3M3A3	RpS3-PA OS=Drosophila melanogaster GN=RpS3 PE=3 SV=1
RpS5a	2	2	134				X2JKU6	Ribosomal protein S5a, isoform B OS=Drosophila melanogaster GN=RpS5a PE=3 SV=1
Sec61gamma	3	3	124				X2JCL7	Sec61 gamma subunit, isoform B OS=Drosophila melanogaster GN=Sec61gamma PE=3 SV=1
shark	2	2	102				Q24145	Tyrosine-protein kinase shark OS=Drosophila melanogaster GN=shark PE=2 SV=2
shot	11	0	324				A1Z9J3	Short stop, isoform H OS=Drosophila melanogaster GN=shot PE=4 SV=1
siz	6	6	174				Q5U159	RE02556p OS=Drosophila melanogaster GN=siz PE=2 SV=1
skap	11	11	360				Q9VHJ9	SkpA associated protein, isoform A OS=Drosophila melanogaster GN=skap PE=3 SV=2
skap				1	1	40	Q9VHJ8	SkpA associated protein, isoform A OS=Drosophila melanogaster GN=skap PE=3 SV=2
sle	3	2	94				Q8INM3	Protein slender lobes OS=Drosophila melanogaster GN=sle PE=1 SV=1
slik	35	35	1238				B7YZQ2	Sterile20-like kinase, isoform F OS=Drosophila melanogaster GN=slik PE=4 SV=1
slpr	4	4	145				H1UUR7	FI19488p1 OS=Drosophila melanogaster GN=slpr-RA PE=2 SV=1
SNF4Agamma	14	7	385				Q9VDD2	LD22662p OS=Drosophila melanogaster GN=SNF4Agamma PE=2 SV=2
ssh	10	10	343				E1JIW2	Slingshot, isoform C OS=Drosophila melanogaster GN=ssh PE=4 SV=1
swm	18	18	423				B1NLF4	Second mitotic wave missing OS=Drosophila melanogaster GN=swm PE=4 SV=1
Tcp-1zeta	3	3	68				Q9VXQ5	GH13725p OS=Drosophila melanogaster GN=Tcp-1zeta PE=2 SV=1
tral	3	3	167				M9PF14	Trailer hitch, isoform C OS=Drosophila melanogaster GN=tral PE=4 SV=1
tral				1	1	65	M9PCB7	Trailer hitch, isoform G OS=Drosophila melanogaster GN=tral PE=4 SV=1
trio	2	0	89				Q8IRI5	Trio, isoform D OS=Drosophila melanogaster GN=trio PE=4 SV=1
Tsc1	4	4	79				H1ZYA3	Putative uncharacterized protein Tsc1 OS=Drosophila melanogaster GN=Tsc1 PE=4 SV=1
tyf	6	6	296				Q9W4M7	Twenty-four, isoform B OS=Drosophila melanogaster GN=tyf PE=4 SV=1
Ubi-p63E	2	0	31				Q24577	D.melanogaster ubiquitin (Fragment) OS=Drosophila melanogaster GN=Ubi-p63E PE=4 SV=1
Ubi-p63E				1	0	39	Q24575	D.melanogaster ubiquitin (Fragment) OS=Drosophila melanogaster GN=Ubi-p63E PE=4 SV=1
Uvrag	4	4	90				M9PD34	UV-resistance associated gene, isoform B OS=Drosophila melanogaster GN=Uvrag PE=4 SV=1
Vrp1	3	3	75				Q0E8Y8	Verprolin 1, isoform A OS=Drosophila melanogaster GN=Vrp1 PE=4 SV=1
wal	9	9	347				Q7KLW6	LD07532p (Fragment) OS=Drosophila melanogaster GN=wal PE=2 SV=1
yki	18	18	499				H0RNA5	FI16856p1 OS=Drosophila melanogaster GN=yki-RF PE=2 SV=1
Zasp52	7	1	228	1	1	27	A1ZA47-2	Isoform A of PDZ and LIM domain protein Zasp OS=Drosophila melanogaster GN=Zasp52
ZnT63C	3	3	167				M9PEG7	Zinc transporter 63C, isoform F OS=Drosophila melanogaster GN=ZnT63C PE=4 SV=1
Abd-B				1	1	29	Q9VEQ7	Drosophila pH189 mRNA of distal BX-C region (bithorax complex) coding for homeoprotein (confering r element function) OS=Drosophila melanogaster GN=Abd-B PE=2 SV=1
Act57B				3	3	100	E1JGP0	Actin 57B, isoform C OS=Drosophila melanogaster GN=Act57B PE=2 SV=1
Adk1				1	1	25	Q8IQG9	Adenylate kinase-1, isoform B OS=Drosophila melanogaster GN=Adk1 PE=2 SV=1
alphaTub85E				3	3	66	P06604	Tubulin alpha-2 chain OS=Drosophila melanogaster GN=alphaTub85E PE=1 SV=1
alt				1	1	33	Q9VEH0	Aluminum tubes, isoform A OS=Drosophila melanogaster GN=alt PE=4 SV=1
arm				2	2	118	M9PGG4	Armadillo, isoform F OS=Drosophila melanogaster GN=arm PE=4 SV=1
aru				1	0	31	Q8IGR0	RE44350p OS=Drosophila melanogaster GN=aru PE=2 SV=1
asp				1	0	29	H0RNM3	FI18026p1 OS=Drosophila melanogaster GN=asp-RA PE=2 SV=1
blw				1	1	30	P35381	ATP synthase subunit alpha, mitochondrial OS=Drosophila melanogaster GN=blw PE=1 SV=2
bor				1	1	32	Q9VEX6	AAA family protein Bor OS=Drosophila melanogaster GN=bor PE=2 SV=2
Cdlc2				1	1	50	M9NDC7	Cytoplasmic dynein light chain 2, isoform C OS=Drosophila melanogaster GN=Cdlc2 PE=4 SV=1
CG10257				1	1	28	Q8SWZ6	CG10257 OS=Drosophila melanogaster GN=CG10257 PE=2 SV=1
CG10958				2	2	72	Q9W3J8	Dynein regulatory complex protein 1 homolog OS=Drosophila melanogaster GN=CG10958 PE=2 SV=1
CG12129				1	1	25	Q7JW66	CG12129 OS=Drosophila melanogaster GN=CG12129 PE=2 SV=1
CG13394				1	1	26	Q7KTH6	CG42820 OS=Drosophila melanogaster GN=CG13394 PE=4 SV=1
CG13716				1	1	29	Q9VZ99	CG13716 OS=Drosophila melanogaster GN=CG13716 PE=4 SV=1
CG14057				1	1	28	Q4V4M5	IP04175p (Fragment) OS=Drosophila melanogaster GN=CG14057 PE=2 SV=1
CG14736				1	1	31	Q8INJ2	CG14736, isoform D OS=Drosophila melanogaster GN=CG14736 PE=4 SV=2
CG15611				1	1	26	A1ZAQ4	CG15611, isoform A OS=Drosophila melanogaster GN=CG15611 PE=4 SV=1
CG17118				1	1	28	Q9VKR2	CG6443 OS=Drosophila melanogaster GN=CG17118 PE=2 SV=1
CG2025				1	1	79	Q5U158	RE02581p OS=Drosophila melanogaster GN=CG2025 PE=2 SV=1
CG30005				1	1	30	H0RNE2	FI16621p1 (Fragment) OS=Drosophila melanogaster GN=CG30005-RA PE=2 SV=1
CG30484				2	2	56	A1Z9I2	CG30484 OS=Drosophila melanogaster GN=CG30484 PE=4 SV=1
CG30484				1	1	31	E3CTQ4	MIP25530p OS=Drosophila melanogaster GN=CG30484-RA PE=2 SV=1
CG3335				1	1	35	Q8MYR4	SD14970p OS=Drosophila melanogaster GN=CG3335 PE=2 SV=1
CG34384				2	2	33	A8JQ65	Diacylglycerol kinase eta OS=Drosophila melanogaster GN=CG34384 PE=2 SV=1
CG34404				2	2	39	Q9VF73	CG34404, isoform C OS=Drosophila melanogaster GN=CG34404-RC PE=2 SV=3
CG34409				2	2	68	B6IDT5	IP06203p OS=Drosophila melanogaster GN=CG34409-RA PE=2 SV=1
CG34427				1	1	27	D2NUE1	MIP14339p (Fragment) OS=Drosophila melanogaster GN=CG34427-RA PE=2 SV=1
CG3975				1	1	29	A0APF4	CG3975 protein OS=Drosophila melanogaster GN=CG3975 PE=4 SV=1
CG4038				1	1	29	Q7KVQ0	Probable H/ACA ribonucleoprotein complex subunit 1 OS=Drosophila melanogaster GN=CG4038 PE=1 SV=1
CG6084				1	1	44	Q8IQF8	AT18092p OS=Drosophila melanogaster GN=CG6084 PE=2 SV=1
CG6908				1	1	26	Q8SY21	RE09301p OS=Drosophila melanogaster GN=CG6908 PE=2 SV=1
CG6994				1	1	33	Q8SY39	CG32344 OS=Drosophila melanogaster GN=CG6994 PE=2 SV=1
CG7568				2	2	52	Q9VAK0	CG7568 OS=Drosophila melanogaster GN=CG7568 PE=4 SV=2
CG8036				2	2	64	Q7KSU6	CG8036, isoform D OS=Drosophila melanogaster GN=CG8036 PE=4 SV=1
CG8476				1	1	26	Q8T8S9	AT30646p OS=Drosophila melanogaster GN=CG8476 PE=2 SV=1
CG8476				1	1	37	Q9VFY1	CG8476 OS=Drosophila melanogaster GN=CG8476 PE=4 SV=1
CG8545				1	1	54	A1Z909	CG8545 OS=Drosophila melanogaster GN=CG8545-RA PE=2 SV=1
CG9302				1	1	90	Q9VJZ1	CG9302 OS=Drosophila melanogaster GN=CG9302-RA PE=2 SV=1
CkIalpha				1	1	34	E1JJI5	Casein kinase ialpha, isoform D OS=Drosophila melanogaster GN=CkIalpha PE=3 SV=1
Clamp				1	1	36	Q8IGP5	Chromatin-linked adaptor for MSL proteins, isoform B OS=Drosophila melanogaster GN=Clamp PE=2 SV=1
crol				2	2	46	Q8MRK4	Crooked legs, isoform D OS=Drosophila melanogaster GN=crol PE=2 SV=1
crp				1	1	29	D3DN16	RE50315p (Fragment) OS=Drosophila melanogaster GN=crp-RA PE=2 SV=1
cv-c				1	0	32	A8JR05	Crossveinless c, isoform C OS=Drosophila melanogaster GN=cv-c PE=4 SV=1
dco				1	1	27	O76324	Discs overgrown protein kinase OS=Drosophila melanogaster GN=dco PE=1 SV=2
Doa				1	0	25	A4V3J9	Darkener of apricot, isoform N OS=Drosophila melanogaster GN=Doa PE=4 SV=1
Dok				2	2	69	Q9W3J8	Downstream of kinase OS=Drosophila melanogaster GN=Dok PE=2 SV=1
drongo				1	1	29	C8VV31	AT25538p (Fragment) OS=Drosophila melanogaster GN=drongo-RE PE=2 SV=1
eater				1	1	41	D9IQC2	Eater OS=Drosophila melanogaster GN=eater PE=4 SV=1
Ef1alpha100E				3	3	107	A4V3Q6	Elongation factor 1-alpha OS=Drosophila melanogaster GN=Ef1alpha100E PE=3 SV=1
Ef1beta				1	1	31	O96827	Probable elongation factor 1-beta OS=Drosophila melanogaster GN=Ef1beta PE=1 SV=3
EF2				2	2	34	P13060	Elongation factor 2 OS=Drosophila melanogaster GN=EF2 PE=1 SV=4
eIF3-S8				2	2	42	A1ZAX1	Eukaryotic translation initiation factor 3 subunit C OS=Drosophila melanogaster GN=eIF3-S8 PE=1 SV=1
Fib				1	1	37	E4NKN3	GM13963p OS=Drosophila melanogaster GN=Fib-RA PE=2 SV=1
fra				1	1	32	A1Z920	FI24025p1 OS=Drosophila melanogaster GN=fra PE=2 SV=1
Gale				1	1	26	Q8MZ78	AT27946p OS=Drosophila melanogaster GN=Gale PE=2 SV=1
Gale				1	1	31	M9ND19	UDP-galactose 4~-epimerase, isoform B OS=Drosophila melanogaster GN=Gale PE=3 SV=1
glo				1	1	34	Q9VGH5	AT27789p OS=Drosophila melanogaster GN=glo PE=2 SV=1
GstD5				4	4	127	Q9VG95	Glutathione S-transferase D5 OS=Drosophila melanogaster GN=GstD5 PE=3 SV=2
HDC09532				1	1	26	Q6ILE0	HDC09532 OS=Drosophila melanogaster GN=HDC09532 PE=4 SV=1
His2A				1	1	46	P84051	Histone H2A OS=Drosophila melanogaster GN=His2A PE=1 SV=2
His2A:CG33856				1	1	68	Q4AB57	Histone H2A OS=Drosophila melanogaster GN=His2A:CG33856 PE=3 SV=1
His2Av				3	3	88	P08985	Histone H2A.v OS=Drosophila melanogaster GN=His2Av PE=1 SV=2
His2B				7	7	170	P02283	Histone H2B OS=Drosophila melanogaster GN=His2B PE=1 SV=2
His3.3A				4	4	82	E2QCP0	Histone H3 OS=Drosophila melanogaster GN=His3.3A PE=3 SV=2
His4				10	10	580	P84040	Histone H4 OS=Drosophila melanogaster GN=His4 PE=1 SV=2
Hrb87F				1	1	61	E1JIK0	Heterogeneous nuclear ribonucleoprotein at 87F, isoform C OS=Drosophila melanogaster GN=Hrb87F PE=2 SV=1
Hsc70-4				20	16	947	C7LA75	LD25749p OS=Drosophila melanogaster GN=Hsc70-4-RA PE=2 SV=1
Hsp60A				1	1	47	C7LA94	FI05241p OS=Drosophila melanogaster PE=2 SV=1
hyx				1	1	35	Q9VHI1	Hyrax OS=Drosophila melanogaster GN=hyx PE=2 SV=1
Jupiter				1	1	44	Q9I7K0-2	Isoform A of Microtubule-associated protein Jupiter OS=Drosophila melanogaster GN=Jupiter
l(1)G0020				2	2	69	H0RNM5	FI17323p1 OS=Drosophila melanogaster GN=l(1)G0020-RA PE=2 SV=1
lt				2	2	51	Q7PL76	LD33620p OS=Drosophila melanogaster GN=lt PE=2 SV=2
MESR4				1	0	28	A1ZAV3	Misexpression suppressor of ras 4, isoform A OS=Drosophila melanogaster GN=MESR4 PE=4 SV=1
mod				7	7	400	P13469	DNA-binding protein modulo OS=Drosophila melanogaster GN=mod PE=1 SV=2
MRP				2	1	68	Q7KTB7	Multidrug-Resistance like protein 1, isoform M OS=Drosophila melanogaster GN=MRP PE=3 SV=1
ms(3)72Dt				1	1	49	Q8T4C4	ATP synthase subunit beta OS=Drosophila melanogaster GN=ms(3)72Dt PE=2 SV=1
Msp300				2	1	59	M9MRD1	Muscle-specific protein 300 kDa, isoform D OS=Drosophila melanogaster GN=Msp300 PE=4 SV=1
Mst36Fb				1	1	32	A8E6G1	AT09163p (Fragment) OS=Drosophila melanogaster PE=2 SV=1
mute				1	1	31	A8DYH1	CG34415, isoform C OS=Drosophila melanogaster GN=mute PE=4 SV=1
Myo61F				1	1	32	H8F4R0	FI19407p1 (Fragment) OS=Drosophila melanogaster GN=Myo61F-RA PE=2 SV=1
Nox				1	1	26	G2J629	FI15205p1 OS=Drosophila melanogaster GN=Nox-RC PE=2 SV=1
Nup205				1	1	28	Q8IQV9	Nucleoporin 205kD, isoform B OS=Drosophila melanogaster GN=Nup205 PE=4 SV=1
p130CAS				1	1	27	A4IJ58	IP17195p OS=Drosophila melanogaster GN=p130CAS PE=2 SV=1
PEK				1	1	28	Q9NIV1	Eukaryotic translation initiation factor 2-alpha kinase OS=Drosophila melanogaster GN=PEK PE=1 SV=2
Phb2				1	1	58	Q0E924	LD46344p OS=Drosophila melanogaster GN=Phb2 PE=2 SV=2
Rat1				2	2	35	M9PEY6	Rat1, isoform B OS=Drosophila melanogaster GN=Rat1 PE=4 SV=1
rb				1	1	36	Q7YU20	RE01344p OS=Drosophila melanogaster GN=rb PE=2 SV=1
Rbp2				1	1	49	X2JC79	RNA-binding protein 2, isoform D OS=Drosophila melanogaster GN=Rbp2 PE=4 SV=1
Ref1				2	2	68	Q9V3E7	Aly OS=Drosophila melanogaster GN=Ref1 PE=2 SV=1
Rim2				1	1	26	M9ND06	CG18317, isoform C OS=Drosophila melanogaster GN=Rim2 PE=3 SV=1
Rm62				3	3	104	E1JJ68	Rm62, isoform H OS=Drosophila melanogaster GN=Rm62 PE=3 SV=1
RpL19				1	1	38	P36241	60S ribosomal protein L19 OS=Drosophila melanogaster GN=RpL19 PE=1 SV=2
RpL23a				1	1	29	A1A6X4	IP17216p (Fragment) OS=Drosophila melanogaster GN=RpL23a PE=2 SV=1
RpL27A				1	1	31	M9MRC9	Ribosomal protein L27A, isoform C OS=Drosophila melanogaster GN=RpL27A PE=3 SV=1
RpL28				1	1	26	D1Z3A1	MIP15344p OS=Drosophila melanogaster GN=RpL28 PE=2 SV=1
RpL31				1	1	40	Q9V597	60S ribosomal protein L31 OS=Drosophila melanogaster GN=RpL31 PE=1 SV=1
RpL5				2	2	114	Q9NIU2	Yippee interacting protein 6 (Fragment) OS=Drosophila melanogaster GN=RpL5 PE=1 SV=2
RpL6				1	1	40	Q9V9W2	Ribosomal protein L6, isoform A OS=Drosophila melanogaster GN=RpL6 PE=1 SV=1
RpL7				1	1	26	X2J5G6	Ribosomal protein L7, isoform B OS=Drosophila melanogaster GN=RpL7 PE=3 SV=1
RpL9				1	1	34	X2JDU0	Ribosomal protein L9, isoform C OS=Drosophila melanogaster GN=RpL9 PE=4 SV=1
RpLP0				4	4	130	M9PG76	Ribosomal protein LP0, isoform B OS=Drosophila melanogaster GN=RpLP0 PE=3 SV=1
RpS13				1	1	32	X2J950	Ribosomal protein S13, isoform C OS=Drosophila melanogaster GN=RpS13 PE=3 SV=1
RpS17				2	2	68	P17704	40S ribosomal protein S17 OS=Drosophila melanogaster GN=RpS17 PE=1 SV=2
RpS2				2	2	33	M9PB84	Ribosomal protein S2, isoform B OS=Drosophila melanogaster GN=RpS2 PE=3 SV=1
RpS25				1	1	38	P48588	40S ribosomal protein S25 OS=Drosophila melanogaster GN=RpS25 PE=1 SV=3
RpS6				1	1	45	H1ZYF1	40S ribosomal protein S6 OS=Drosophila melanogaster GN=RpS6 PE=3 SV=1
RpS7				3	3	58	Q8IMI7	GM06992p OS=Drosophila melanogaster GN=RpS7 PE=2 SV=1
RpS8				2	2	125	Q8MLY8	40S ribosomal protein S8 OS=Drosophila melanogaster GN=RpS8 PE=1 SV=1
Sap-r				1	1	30	Q8IMH4	Saposin-related, isoform B OS=Drosophila melanogaster GN=Sap-r PE=4 SV=2
SdhA				1	1	34	Q94523	Succinate dehydrogenase [ubiquinone] flavoprotein subunit, mitochondrial OS=Drosophila melanogaster GN=SdhA PE=2 SV=3
Set2				1	1	37	E1JJN9	Set2, isoform B OS=Drosophila melanogaster GN=Set2 PE=4 SV=1
SmB				2	2	34	Q05856	Small nuclear ribonucleoprotein-associated protein B OS=Drosophila melanogaster GN=SmB PE=1 SV=1
SsRbeta				2	2	120	Q9VUZ0	Translocon-associated protein subunit beta OS=Drosophila melanogaster GN=SsRbeta PE=2 SV=2
stwl				1	1	25	M9PI58	Stonewall, isoform B OS=Drosophila melanogaster GN=stwl PE=4 SV=1
Taf4				1	1	34	E1JI11	TBP-associated factor 4, isoform F OS=Drosophila melanogaster GN=Taf4 PE=4 SV=1
T-cp1				5	5	162	A4V391	T-complex protein 1 subunit alpha OS=Drosophila melanogaster GN=T-cp1 PE=3 SV=1
Tig				1	0	25	X2JDD7	Tiggrin, isoform B OS=Drosophila melanogaster GN=Tig PE=4 SV=1
toc				3	3	177	Q9VQM0	Toucan, isoform A OS=Drosophila melanogaster GN=toc PE=4 SV=2
Tsp42A				2	2	55	Q1ECC3	IP01956p OS=Drosophila melanogaster GN=Tsp42A PE=2 SV=1
tweek				1	1	30	X2JA38	Tweek, isoform J OS=Drosophila melanogaster GN=tweek PE=4 SV=1
Ulp1				1	1	36	Q7KMN4	BcDNA.GH02751 OS=Drosophila melanogaster GN=Ulp1 PE=2 SV=1
αTub84B				4	4	102	K7WKV0	Alpha tubulin 84B (Fragment) OS=Drosophila melanogaster PE=2 SV=1
